# Supplementary material for: Crystal structure of catena-poly[[[tetra­aqua­iron(II)]-trans-μ-1,2-bis­(pyridin-4-yl)ethene-κ2 N:N′] bis­(p-toluene­sulfonate) methanol disolvate]
Source: Acta Crystallogr E Crystallogr Commun. 2017 Nov 30;73(Pt 12):1977–80. doi: 10.1107/S2056989017017054 (PMC5730265; doi:10.1107/S2056989017017054)
Supplement: Supplementary file 1 [file e-73-01977-sup1.cif]

##############################################################################
#                                                                            #
# This CIF contains the data in a paper accepted for publication in          #
# Acta Crystallographica Section E. It conforms to the requirements of       #
# Notes for Authors for Acta Crystallographica Section E, and has been       #
# peer reviewed under the auspices of the IUCr Commission on Journals.       #
#                                                                            #
# Full details of the Crystallographic Information File format               #
# are given in the paper "The Crystallographic Information File (CIF):       #
# a New Standard Archive File for Crystallography" by S. R. Hall, F. H.      #
# Allen and I. D. Brown [Acta Cryst. (1991), A47, 655-685].                  #
#                                                                            #
# The current version of the core CIF dictionary is obtainable from          #
# ftp://ftp.iucr.org/pub/cif_core.dic.                                       #
#                                                                            #
# Software is freely available for graphical display of the structure(s)     #
# in this CIF. For information consult the CIF software page                 #
# http://www.iucr.org/resources/cif/software.                                #
#                                                                            #
# This file may be used for bona fide research purposes within the           #
# scientific community so long as proper attribution is given to the journal # 
# article from which it was obtained.                                        #
#                                                                            #
##############################################################################
data_global
_audit_creation_method
;
Olex2 1.2
(compiled 2017.08.10 svn.r3458 for OlexSys, GUI svn.r5381)
;
_journal_date_recd_electronic     2017-11-16
_journal_date_accepted     2017-11-27
_journal_name_full     'Acta Crystallographica, Section E'
_journal_year     2017
_journal_volume     73
_journal_issue     12
_journal_page_first     1977
_journal_page_last     1980
_journal_paper_category     GM
_journal_paper_doi     10.1107/S2056989017017054
_journal_coeditor_code     XU5910
_publ_contact_author_name     'Volodymyr Hiiuk'
_publ_contact_author_address
;
Department of Chemistry, National University of Kyiv-Mohyla Academy,
Skovorody St. 2, Kyiv 04070, Ukraine
Department of Chemistry, Taras Shevchenko National University of Kyiv,
Volodymyrska St. 64, Kyiv 01601, Ukraine
;
_publ_contact_author_email     'volodymyr.hiiuk@univ.kiev.ua'
_publ_contact_author_fax     ?
_publ_contact_author_phone     ?
_publ_section_title
;\
Crystal structure of
<i>catena</i>-poly[[[tetraaquairon(II)]-<i>trans</i>-\m-1,2-bis(pyridin-4-yl)\
ethene-\k^2^<i>N</i>:<i>N</i>'] bis(<i>p</i>-toluenesulfonate) methanol
disolvate]
;
loop_
    _publ_author_name
    _publ_author_footnote
    _publ_author_address
    'Hiiuk, Volodymyr M.' .
;
Department of Chemistry, Taras Shevchenko National University of Kyiv,
Volodymyrska St. 64, Kyiv 01601,
Ukraine
Faculty of Natural Sciences, National University of Kyiv-Mohyla Academy,
Skovorody St. 2, Kyiv 04070,
Ukraine
UkrOrgSyntez Ltd,
Schorsa St. 29, Kyiv 01133,
Ukraine
;
    'Barakhty, Diana D.' .
;
Department of Chemistry, Taras Shevchenko National University of Kyiv,
Volodymyrska St. 64, Kyiv 01601,
Ukraine
UkrOrgSyntez Ltd,
Schorsa St. 29, Kyiv 01133,
Ukraine
;
    'Shova, Sergiu' .
;
"Petru Poni" Institute Of Macromolecular Chemistry,
Romanian Academy of Science,
Aleea Grigore Ghica Voda 41-A, RO-700487 Iasi,
Romania
;
    'Polunin, Ruslan A.' .
;
Department of Chemistry, Taras Shevchenko National University of Kyiv,
Volodymyrska St. 64, Kyiv 01601,
Ukraine
L.V. Pisarzhevskii Institute of Physical Chemistry,
National Academy of Sciences of Ukraine, Prospekt Nauky 31, Kyiv 03028,
Ukraine
;
    'Gural'skiy, Il'ya A.' .
;
Department of Chemistry, Taras Shevchenko National University of Kyiv,
Volodymyrska St. 64, Kyiv 01601,
Ukraine
UkrOrgSyntez Ltd,
Schorsa St. 29, Kyiv 01133,
Ukraine
;
_publ_section_synopsis
;
The 1,2-bis(pyridin-4-yl)ethene molecules bridge Fe^II^ cations to form
polymeric chains running along the <i>a</i> axis.
;
data_I
_chemical_name_systematic
;\
<i>catena</i>-Poly[[[tetraaquairon(II)]-<i>trans</i>-\m-1,2-bis(pyridin-\
4-yl)ethene-\k^2^<i>N</i>:<i>N</i>'] bis(<i>p</i>-toluenesulfonate)
methanol disolvate]
;
_chemical_name_common     ?
_chemical_formula_moiety     'C12 H18 Fe N2 O4 +, 2(C7 H7 O3 S -), 2(C H4 O)'
_chemical_formula_sum     'C28 H40 Fe N2 O12 S2'
_chemical_formula_iupac     '[Fe (C12 H10 N2) (H2 O1)4] (C7 H7 O3 S)2, 2C H4 O'
_chemical_formula_weight     716.59
_chemical_melting_point     ?
_shelx_space_group_comment
;
The symmetry employed for this shelxl refinement is uniquely defined
by the following loop, which should always be used as a source of
symmetry information in preference to the above space-group names.
They are only intended as comments.
;
_space_group_crystal_system     monoclinic
_space_group_name_H-M_alt     'P 21/c'
_space_group_name_Hall     '-P 2ybc'
loop_
    _symmetry_equiv_pos_as_xyz
    'x, y, z'
    '-x, y+1/2, -z+1/2'
    '-x, -y, -z'
    'x, -y-1/2, z-1/2'
_cell_length_a     13.8416(9)
_cell_length_b     7.7686(4)
_cell_length_c     16.4076(13)
_cell_angle_alpha     90
_cell_angle_beta     111.845(9)
_cell_angle_gamma     90
_cell_volume     1637.6(2)
_cell_formula_units_Z     2
_cell_measurement_reflns_used     2979
_cell_measurement_theta_min     2.5500
_cell_measurement_theta_max     31.0690
_cell_measurement_temperature     200.05(10)
_exptl_crystal_description     prism
_exptl_crystal_colour     'clear intense red'
_exptl_crystal_size_max     0.35
_exptl_crystal_size_mid     0.2
_exptl_crystal_size_min     0.15
_exptl_crystal_density_diffrn     1.453
_exptl_crystal_density_meas     ?
_exptl_crystal_density_method     ?
_exptl_crystal_F_000     752
_exptl_absorpt_coefficient_mu     0.651
_exptl_absorpt_correction_type     multi-scan
_exptl_absorpt_process_details
;
(CrysAlis PRO; Rigaku OD, 2015)
;
_shelx_estimated_absorpt_T_min     0.804
_shelx_estimated_absorpt_T_max     0.909
_exptl_absorpt_correction_T_min     0.92019
_exptl_absorpt_correction_T_max     1.00000
_diffrn_ambient_temperature     200.05(10)
_diffrn_radiation_type     MoK\a
_diffrn_radiation_wavelength     0.71073
_diffrn_measurement_device_type     'Rigaku OD Xcalibur, Eos'
_diffrn_measurement_device     'four-circle diffractometer'
_diffrn_measurement_method     '\w scans'
_diffrn_detector_area_resol_mean     8.0797
_diffrn_reflns_number     6379
_diffrn_reflns_av_R_equivalents     0.0301
_diffrn_reflns_theta_min     2.552
_diffrn_reflns_theta_max     25.025
_diffrn_reflns_theta_full     25.025
_diffrn_measured_fraction_theta_max     0.987
_diffrn_measured_fraction_theta_full     0.987
_diffrn_reflns_limit_h_min     -16
_diffrn_reflns_limit_h_max     16
_diffrn_reflns_limit_k_min     -8
_diffrn_reflns_limit_k_max     9
_diffrn_reflns_limit_l_min     -19
_diffrn_reflns_limit_l_max     11
loop_
    _refln_index_h
    _refln_index_k
    _refln_index_l
    _refln_F_squared_meas
    0 0 2 3054.65
    0 0 -2 3035.14
    0 0 -3 10.11
    0 0 3 3.53
    0 0 4 2703.17
    0 0 -4 2671.41
    0 0 -5 -2.58
    0 0 -6 4419.36
    0 0 -7 27.87
    0 0 -8 390.09
    0 0 -9 0.74
    0 0 -10 154.83
    0 0 -11 9.95
    0 0 -12 4414.57
    0 0 -13 14.52
    0 0 -14 1237.04
    0 0 -15 33.4
    0 0 -16 762.2
    0 0 -17 34.17
    0 0 -18 308.18
    0 0 -19 49.23
    0 0 -20 56.46
    0 0 -21 49.32
    0 0 -22 36.35
    0 0 -23 -5.04
    0 -1 0 81.44
    0 1 0 58.04
    0 -1 -1 4157.95
    0 1 1 4126.23
    0 -1 -1 4279.86
    0 -1 -2 489.88
    0 1 2 499.44
    0 1 2 492.74
    0 -1 2 535.19
    0 -1 -2 509.9
    0 1 2 466.89
    0 -1 -2 503.34
    0 1 3 84208.34
    0 -1 -3 81918.96
    0 -1 -3 84651.44
    0 -1 -3 81678.96
    0 1 -3 80969.57
    0 -1 -4 3871.79
    0 1 -4 3944.72
    0 -1 4 3972.43
    0 1 4 4247.24
    0 -1 -4 4121.38
    0 -1 -5 1.76
    0 1 -5 -8.1
    0 1 -6 2353.55
    0 -1 -6 2622.98
    0 -1 -7 4285.4
    0 1 -7 4308.28
    0 1 -8 17.28
    0 -1 -8 -2.75
    0 1 -9 5695.2
    0 -1 -9 5466.59
    0 -1 -10 598.12
    0 1 -10 562.9
    0 1 -11 386.37
    0 -1 -11 410.23
    0 -1 -11 405.6
    0 -1 -12 -8.41
    0 1 -12 4.15
    0 -1 -12 6.68
    0 -1 -13 1045.01
    0 -1 -13 1049.6
    0 -1 -14 0.53
    0 -1 -14 8.09
    0 -1 -15 3350.79
    0 -1 -15 2814.21
    0 -1 -16 61.04
    0 -1 -16 63.77
    0 -1 -17 254.59
    0 -1 -17 204.39
    0 -1 -18 14.55
    0 1 -18 38.86
    0 1 -19 218.27
    0 -1 -19 149.14
    0 1 -20 15.12
    0 -1 -20 15.08
    0 1 -21 600.57
    0 -1 -21 611.86
    0 1 -22 96
    0 -2 0 99999
    0 2 0 98120.92
    0 -2 -1 3497.4
    0 -2 -1 3607.15
    0 2 -1 3496.13
    0 2 1 3522.62
    0 2 2 9833.73
    0 -2 -2 10201.11
    0 -2 -2 9669.94
    0 2 2 9896.15
    0 -2 -3 13863.78
    0 2 3 14293.47
    0 2 3 13869.38
    0 -2 3 14087.87
    0 2 3 14101.07
    0 2 3 14162.67
    0 -2 -4 2113.81
    0 2 4 2061.39
    0 -2 -5 167.57
    0 -2 -5 155.29
    0 -2 -6 9194.22
    0 -2 -6 8965.65
    0 -2 -7 88.71
    0 -2 -7 103.74
    0 -2 -8 406.4
    0 -2 -8 383.6
    0 -2 -9 434.49
    0 -2 -9 396.06
    0 -2 -9 447.34
    0 -2 -9 447.32
    0 -2 -10 57.68
    0 -2 -10 40.95
    0 -2 -10 27.59
    0 -2 -10 47.79
    0 -2 -11 952.47
    0 -2 -11 1145.02
    0 -2 -11 1070.69
    0 -2 -12 5955.94
    0 -2 -12 5617.11
    0 -2 -13 1047.33
    0 -2 -13 904.85
    0 -2 -14 1797.64
    0 -2 -14 1517.12
    0 -2 -15 61.8
    0 -2 -15 23.41
    0 -2 -16 198.12
    0 -2 -16 129.35
    0 -2 -17 5.5
    0 -2 -17 18.27
    0 -2 -18 650.55
    0 -2 -18 882.79
    0 -2 -19 265.52
    0 2 -19 259.71
    0 2 -20 10.29
    0 2 -21 47.07
    0 3 0 -0.84
    0 -3 -1 5937.93
    0 3 -1 5878.39
    0 3 1 5699.75
    0 -3 -2 524.89
    0 3 -2 528.48
    0 3 -3 19552.92
    0 3 3 19767.82
    0 3 3 19715.72
    0 3 3 19574.52
    0 -3 -3 19250.93
    0 3 4 42.02
    0 -3 -4 80.5
    0 3 4 71.92
    0 3 4 49.07
    0 -3 -5 6458.31
    0 3 5 6270.99
    0 3 5 6738.92
    0 -3 -6 4277.34
    0 -3 -7 67.97
    0 -3 -8 3271.46
    0 -3 -9 10487.81
    0 -3 -10 133.07
    0 -3 -10 164.9
    0 -3 -11 272.08
    0 -3 -11 254.81
    0 -3 -12 304
    0 -3 -12 202.05
    0 -3 -13 154.19
    0 -3 -13 261.65
    0 -3 -14 167.72
    0 -3 -14 198.49
    0 -3 -15 1261.42
    0 -3 -15 1401.01
    0 -3 -16 39.26
    0 -3 -16 21.64
    0 -3 -17 78.86
    0 -3 -18 1.66
    0 -3 -19 28.23
    0 3 -19 55.26
    0 3 -20 12.01
    0 3 -21 335.68
    0 4 0 12827.18
    0 4 -1 169.15
    0 4 1 146.83
    0 -4 -1 87.55
    0 -4 -2 8806.29
    0 4 -2 8911.76
    0 4 -3 11212.8
    0 4 3 10903.2
    0 4 3 10835.5
    0 -4 -3 11082
    0 4 4 316.1
    0 4 4 322.91
    0 4 4 343.74
    0 -4 -4 341.88
    0 4 -4 338.84
    0 -4 -5 10.6
    0 4 -5 0.24
    0 4 5 18.59
    0 4 5 5.01
    0 4 6 14296.57
    0 -4 -6 14617.67
    0 4 6 14597.97
    0 -4 -7 1037.46
    0 -4 -8 487.08
    0 -4 -9 359.11
    0 -4 -10 67.47
    0 -4 -11 802.13
    0 -4 -12 2548.31
    0 -4 -13 619.13
    0 -4 -14 122.43
    0 -4 -15 77.76
    0 -4 -16 40.16
    0 -4 -17 191.93
    0 -4 -18 169.26
    0 -4 -19 29.97
    0 4 -19 36.66
    0 4 -20 20.42
    0 5 0 1.7
    0 -5 -1 64.54
    0 5 -1 109.73
    0 5 -2 218.06
    0 -5 -2 196.98
    0 5 3 6733.06
    0 -5 -3 7022.33
    0 5 -3 6491.16
    0 5 3 6609.66
    0 -5 -4 1698.43
    0 5 4 1855.72
    0 5 4 1618.54
    0 5 -4 1778.88
    0 5 -5 1361.55
    0 5 5 1420.94
    0 5 5 1382
    0 5 5 1325.56
    0 -5 -5 1390.17
    0 5 6 1913.11
    0 -5 -6 1887.14
    0 5 -6 1975.88
    0 5 7 195.53
    0 -5 -7 229.66
    0 5 7 145.34
    0 5 -7 221.89
    0 -5 -8 414.71
    0 5 -8 496.64
    0 -5 -9 7181.65
    0 5 -9 7486.34
    0 -5 -10 152.43
    0 5 -10 158.58
    0 -5 -11 340.01
    0 5 -11 467.38
    0 5 -12 36.85
    0 -5 -12 20.8
    0 5 -13 56.45
    0 -5 -13 108.7
    0 -5 -14 27.6
    0 5 -14 6.56
    0 5 -15 271.06
    0 -5 -15 248.73
    0 -5 -16 25.06
    0 5 -16 18.99
    0 5 -17 61.8
    0 -5 -17 31.2
    0 -5 -18 39.94
    0 5 -19 12.16
    0 -5 -19 38.1
    0 5 -20 89.67
    0 -6 0 2365.45
    0 -6 -1 1052.43
    0 6 -1 1066.91
    0 -6 -2 67.69
    0 6 -2 26.9
    0 6 2 71.44
    0 6 3 44.54
    0 -6 -3 33.51
    0 6 -3 35.39
    0 6 3 17.34
    0 6 4 495.18
    0 6 4 584.32
    0 -6 -4 616.3
    0 6 -4 535.3
    0 6 5 29.43
    0 6 -5 11.21
    0 6 5 35.97
    0 -6 -5 32.12
    0 6 6 6653.65
    0 -6 -6 6230.69
    0 6 -6 6213.67
    0 -6 -7 442.07
    0 6 -7 407.13
    0 6 7 395.32
    0 6 -8 654.79
    0 -6 -8 642.37
    0 6 -9 326.69
    0 -6 -9 340.04
    0 -6 -10 5.8
    0 6 -10 4.12
    0 6 -11 388.4
    0 -6 -11 408.38
    0 6 -12 1637.94
    0 -6 -12 1618.44
    0 6 -13 33.54
    0 -6 -13 19.4
    0 -6 -14 181.18
    0 6 -14 115.13
    0 -6 -15 114.57
    0 6 -15 35.2
    0 6 -16 227.64
    0 -6 -16 198.41
    0 -6 -17 105.07
    0 6 -17 37.01
    0 -6 -18 223.44
    0 6 -18 136.45
    0 6 -19 -30.07
    0 7 0 -2.75
    0 -7 1 90.24
    0 7 1 54.14
    0 7 -2 848.04
    0 7 2 748.41
    0 7 3 3541.92
    0 7 -3 3696.3
    0 7 3 3578.31
    0 7 -4 1078.21
    0 7 4 1007.51
    0 7 4 965.96
    0 7 -5 1533.21
    0 7 5 1430.36
    0 7 5 1572.31
    0 7 6 182.52
    0 7 -6 134.01
    0 7 -7 198.01
    0 7 7 176.16
    0 7 -8 496.73
    0 7 8 431.75
    0 7 -9 3239.43
    0 7 -10 23.74
    0 7 -11 306.64
    0 7 -12 175.48
    0 7 -13 30.07
    0 7 -14 72.6
    0 7 -15 100.05
    0 7 -16 -11.39
    0 7 -16 4.54
    0 7 -17 20.95
    0 7 -17 58.38
    0 8 0 1373.83
    0 8 1 530.75
    0 8 -1 647.64
    0 8 -2 679.37
    0 8 2 773.09
    0 8 2 686.72
    0 8 -3 177.54
    0 8 3 232.8
    0 8 3 332.85
    0 8 4 326.84
    0 8 4 203.41
    0 8 5 116.32
    0 8 -5 101.02
    0 8 -6 3195.43
    0 8 6 3045.71
    0 8 7 277.9
    0 8 -7 181.45
    0 8 -8 322.64
    0 8 8 313.12
    0 8 -9 132.39
    0 8 -10 28.93
    0 8 -11 197.67
    0 8 -12 719.01
    0 8 -13 120.78
    0 8 -14 54.57
    0 8 -14 38.7
    0 8 -15 -0.39
    0 8 -15 41.87
    0 8 -16 39.32
    0 9 0 -3.57
    0 9 1 41.12
    0 9 -1 4.76
    0 9 -2 348.93
    0 9 2 402.75
    0 9 2 250.95
    0 9 3 1437.56
    0 9 -3 1540.38
    0 9 3 1630.12
    0 9 -4 242.92
    0 9 4 212.05
    0 9 5 652.4
    0 9 -5 614.25
    0 9 -5 609.26
    0 9 -6 5.83
    0 9 -6 35.25
    0 9 6 36.92
    0 9 -7 138.7
    0 9 -7 115.03
    0 9 7 153.65
    0 9 -8 168.36
    0 9 8 207.58
    0 9 -8 217.56
    0 9 -9 831.76
    0 9 -9 868.79
    0 9 -10 29.2
    0 9 -10 132.22
    0 9 -11 123.14
    0 9 -11 151.52
    0 9 -12 230.08
    0 9 -12 260.33
    0 9 -13 12.34
    0 10 0 1078.17
    0 10 -1 106.97
    0 10 1 151.76
    0 10 1 83.98
    0 10 -2 135.69
    0 10 2 98.68
    0 10 3 133.81
    0 10 -3 96.92
    0 10 4 146.69
    0 10 -4 65.54
    0 10 -5 598.47
    0 10 5 806.89
    0 10 6 407.52
    0 10 -6 460.42
    0 10 -7 26.47
    0 10 7 42.57
    0 10 8 120.9
    0 10 -8 43.07
    0 10 -9 106.26
    0 10 -9 82.72
    0 10 -10 50.39
    0 11 0 11.04
    0 11 1 39.02
    0 11 -1 55.2
    0 11 -1 92.22
    0 11 -2 489.35
    0 11 2 655.39
    0 11 3 1002.2
    0 11 -3 1050.29
    0 11 4 59.9
    0 11 -4 47.3
    0 11 -5 337.23
    0 11 5 445.75
    0 11 -6 -5.36
    0 11 6 44.93
    1 0 -23 -3.18
    1 0 -22 -11.02
    1 0 -21 24.23
    1 0 -20 679.06
    1 0 -19 1.75
    1 0 -18 85.08
    1 0 -17 20.39
    1 0 -16 553.46
    1 0 -15 4.3
    1 0 -15 26.69
    1 0 -14 254.35
    1 0 -14 260.15
    1 0 -13 15.96
    1 0 -13 22.12
    1 0 -12 6.72
    1 0 -11 9.94
    1 0 -10 124.01
    1 0 -9 27
    1 0 -8 3978.36
    1 0 -7 8.6
    1 0 -6 15462.76
    1 0 -5 3.73
    -1 0 4 19.95
    1 0 -4 7.84
    -1 0 3 2.29
    1 0 -3 -2.59
    1 0 -3 3.86
    1 0 -2 28561.54
    1 0 -2 28218.45
    -1 0 2 28378.74
    -1 0 2 29111.64
    -1 0 1 1.82
    1 0 -1 9.5
    -1 0 0 0.04
    1 0 0 2478.45
    -1 0 -1 11.5
    1 0 1 4.87
    -1 0 -2 1446.63
    1 0 2 1561.34
    -1 0 -3 0.49
    1 0 3 3.21
    -1 0 -4 13111.88
    -1 0 -5 -1.71
    -1 0 -6 129.07
    -1 0 -7 17.78
    -1 0 -8 3062.72
    -1 0 -9 17.63
    -1 0 -10 1728.21
    -1 0 -11 8.17
    -1 0 -12 3577.46
    -1 0 -13 3.74
    -1 0 -14 955.53
    -1 0 -15 15.04
    -1 0 -16 3785.8
    -1 0 -17 42.06
    -1 0 -17 35.53
    -1 0 -18 287.57
    -1 0 -19 11.35
    -1 0 -20 41.83
    -1 0 -21 -21.26
    -1 0 -22 22.51
    1 1 -22 60.82
    1 -1 -22 24.36
    1 -1 -21 306.74
    1 1 -21 102.53
    1 -1 -20 21.46
    1 1 -20 -2.16
    1 -1 -19 8.84
    1 1 -19 74.45
    1 -1 -18 136.47
    1 1 -18 124.09
    1 -1 -17 320.69
    1 1 -17 531.64
    1 1 -17 432.87
    1 -1 -16 11.91
    1 1 -16 -2.69
    1 1 -16 -1.65
    1 -1 -15 180.62
    1 -1 -15 232.54
    1 -1 -14 20.88
    1 -1 -14 25.6
    1 -1 -14 38.91
    1 -1 -13 52.36
    1 -1 -13 28.21
    1 -1 -13 39.35
    1 -1 -12 676.26
    1 -1 -12 649.3
    1 -1 -12 622.76
    1 -1 -11 1528.7
    1 -1 -11 1763.87
    1 -1 -11 1680.08
    1 -1 -10 496.12
    1 -1 -10 415.78
    1 -1 -10 417.92
    1 -1 -9 10439.81
    1 -1 -9 10306.61
    1 -1 -9 10275.01
    1 -1 -8 44.88
    1 -1 -8 44.34
    1 -1 -8 54.34
    1 -1 -7 1512.99
    1 -1 -7 1583.51
    1 -1 -7 1493.22
    1 -1 -6 625.1
    1 -1 -6 627.7
    1 -1 -6 629.5
    1 -1 -5 192.84
    1 -1 -5 195.46
    -1 -1 4 292.36
    1 -1 -4 334.78
    1 -1 -4 334.42
    -1 1 4 343.02
    1 -1 -4 314.4
    -1 1 4 320.47
    -1 1 3 4896.68
    -1 1 3 4915.17
    1 -1 -3 4778.49
    -1 1 3 4984.75
    1 -1 -3 5023.37
    1 -1 -2 77.87
    -1 1 2 82.57
    -1 -1 2 90.84
    1 -1 -2 74.85
    -1 1 2 74.24
    1 1 -2 65.17
    -1 -1 1 360.11
    -1 -1 1 394.08
    1 1 -1 324.42
    1 1 0 30.11
    -1 -1 0 54.35
    1 1 0 46.22
    -1 -1 -1 29579.53
    -1 -1 -1 29338.74
    1 1 1 29650.23
    1 1 1 28939.84
    -1 1 -1 29471.63
    1 -1 1 28942.44
    -1 -1 -2 159.21
    1 1 2 158.65
    -1 1 -2 169.83
    -1 -1 -2 139.77
    -1 -1 -2 150.52
    1 1 2 163.5
    1 -1 2 151.73
    -1 -1 -3 26.61
    -1 1 -3 17.23
    1 1 3 12.68
    1 -1 3 23.63
    -1 -1 -3 33.09
    -1 -1 -4 9011.99
    -1 -1 -4 8686.27
    -1 1 -4 8889.79
    -1 -1 -5 1545.03
    -1 1 -5 1543.81
    -1 -1 -5 1506.88
    -1 1 -6 -8.57
    -1 -1 -6 2.33
    -1 1 -7 5775.01
    -1 -1 -7 6160.18
    -1 -1 -8 635.48
    -1 1 -8 594.99
    -1 1 -9 809.63
    -1 -1 -9 796.65
    -1 -1 -10 545.68
    -1 1 -10 568.59
    -1 1 -11 201.64
    -1 -1 -11 241.55
    -1 1 -12 118.42
    -1 -1 -12 142.78
    -1 -1 -13 6153.9
    -1 1 -13 6053.42
    -1 -1 -14 14.93
    -1 1 -14 21.34
    -1 -1 -14 22.87
    -1 -1 -15 3434.15
    -1 1 -15 3089.4
    -1 -1 -15 3306.12
    -1 -1 -16 91.15
    -1 -1 -16 69.59
    -1 -1 -17 134.77
    -1 -1 -17 55.73
    -1 -1 -18 25.12
    -1 -1 -18 34.91
    -1 1 -19 521.55
    -1 -1 -19 588.41
    -1 1 -20 71.22
    -1 -1 -20 -13.39
    -1 1 -21 264.13
    -1 1 -22 1.75
    1 2 -22 26.12
    1 2 -21 49.4
    1 -2 -20 448.22
    1 2 -20 477.49
    1 2 -19 40.34
    1 -2 -19 -19.74
    1 -2 -18 135.68
    1 2 -18 197.74
    1 2 -18 196.89
    1 2 -17 84.12
    1 -2 -17 103.83
    1 -2 -17 70.2
    1 -2 -16 259.83
    1 -2 -16 312.45
    1 -2 -15 -8.35
    1 -2 -15 17.75
    1 -2 -14 2225
    1 -2 -14 2307.75
    1 -2 -13 315.74
    1 -2 -13 301.58
    1 -2 -12 -11.46
    1 -2 -12 16.94
    1 -2 -11 679.32
    1 -2 -11 567.45
    1 -2 -10 153.93
    1 -2 -10 148.08
    1 -2 -9 1299.58
    1 -2 -9 1423.27
    1 -2 -8 3848.79
    1 -2 -8 3667.73
    1 -2 -7 108.67
    1 -2 -7 116.13
    1 -2 -6 321.18
    -1 2 5 96.32
    1 -2 -5 71.32
    1 -2 -4 653.97
    -1 2 4 702.1
    1 -2 -4 640.86
    -1 2 4 668.2
    1 2 -4 627.63
    -1 2 4 654.17
    -1 2 3 16576.15
    1 -2 -3 16593.05
    1 -2 -3 17309.54
    -1 2 3 17253.14
    1 2 -3 16666.75
    -1 -2 2 9619.63
    -1 2 2 9502.37
    1 2 -2 9442.43
    1 -2 -2 9312.48
    -1 2 2 9578.37
    1 -2 -2 9440.48
    -1 -2 1 388.44
    -1 2 1 391.96
    1 2 -1 364.07
    1 2 0 1992.69
    -1 -2 0 2209.1
    -1 -2 -1 3324.13
    1 2 1 3279.2
    1 2 1 3331.95
    1 -2 1 3338.7
    1 2 2 84.47
    -1 -2 -2 109.76
    1 -2 2 114
    1 2 2 105.42
    -1 -2 -2 142.65
    1 2 3 3585.07
    1 -2 3 3878.54
    -1 -2 -3 3854.94
    -1 -2 -3 3876.34
    1 2 3 3773.35
    -1 -2 -4 54.09
    -1 2 -4 57.22
    -1 -2 -4 56.18
    1 2 4 44.04
    -1 -2 -4 49.72
    -1 2 -5 414.86
    -1 -2 -5 411.19
    -1 -2 -5 360.73
    -1 -2 -6 2835.16
    -1 2 -6 2723.33
    -1 -2 -6 2785.31
    -1 2 -7 116.45
    -1 -2 -7 78.14
    -1 -2 -7 94.72
    -1 -2 -7 98.54
    -1 -2 -8 12.87
    -1 -2 -8 27.94
    -1 -2 -8 7.64
    -1 2 -8 27.78
    -1 2 -9 429.89
    -1 -2 -9 429.28
    -1 -2 -9 436.66
    -1 -2 -9 453.61
    -1 -2 -10 5307.05
    -1 2 -10 5505.17
    -1 -2 -10 5174.51
    -1 -2 -10 5433.21
    -1 -2 -11 7.8
    -1 2 -11 23.05
    -1 -2 -12 3983.06
    -1 -2 -12 3733.06
    -1 -2 -13 267.69
    -1 -2 -13 236.71
    -1 -2 -14 789.28
    -1 -2 -14 785.51
    -1 -2 -15 5.17
    -1 -2 -15 36.43
    -1 -2 -16 3980.05
    -1 -2 -16 3688.35
    -1 -2 -17 2.95
    -1 -2 -17 49.47
    -1 -2 -18 343.93
    -1 -2 -18 363.11
    -1 -2 -19 328.79
    -1 2 -20 18.25
    -1 2 -21 43.59
    1 3 -21 88.33
    1 3 -20 42.77
    1 3 -19 27.96
    1 3 -19 261.64
    1 3 -18 258.58
    1 -3 -17 466.78
    1 3 -17 546.03
    1 -3 -16 37.25
    1 -3 -15 105.66
    1 -3 -14 36.76
    1 -3 -13 8.44
    1 -3 -12 2112.77
    1 -3 -11 3047.43
    1 -3 -10 660.57
    1 -3 -9 488.07
    1 -3 -8 637.15
    1 -3 -7 1225.21
    -1 3 6 1609.22
    -1 3 6 1711.35
    1 -3 -6 1618.36
    1 3 -6 1588.16
    1 3 -5 3896.43
    1 -3 -5 3845.36
    -1 3 5 3990.07
    -1 3 5 3912.3
    1 -3 -4 2091.56
    -1 3 4 1971.76
    -1 3 4 2086.22
    1 3 -4 2085.19
    1 -3 -3 3374.92
    1 3 -3 3308.65
    -1 3 3 3208.87
    -1 3 2 60.77
    1 -3 -2 52.41
    1 3 -2 26.92
    1 -3 -1 1135.58
    1 3 -1 1219.04
    -1 3 1 1120.34
    -1 3 0 8.98
    1 3 0 27.64
    1 3 1 5951
    -1 3 -1 5842.09
    -1 -3 -1 6108.97
    1 -3 2 1499.38
    1 3 2 1481.15
    1 3 2 1383.99
    -1 -3 -2 1457.9
    -1 -3 -3 1607.83
    1 3 3 1548.02
    1 -3 3 1635.77
    -1 -3 -4 5171.52
    1 3 4 4930.53
    1 3 4 4972.42
    -1 -3 -5 2901.98
    1 3 5 2923.87
    1 3 6 359.62
    -1 -3 -6 391.99
    -1 -3 -7 5990.94
    -1 -3 -8 1283.9
    -1 -3 -8 1118.61
    -1 -3 -9 2753.24
    -1 -3 -9 2870.39
    -1 -3 -10 1754.99
    -1 -3 -10 1696.69
    -1 -3 -11 374.95
    -1 -3 -11 387.7
    -1 -3 -12 398.66
    -1 -3 -12 418.06
    -1 -3 -13 4696.68
    -1 -3 -13 4777.44
    -1 -3 -14 17.68
    -1 -3 -14 7.92
    -1 -3 -15 963.38
    -1 -3 -15 912.37
    -1 -3 -16 190.78
    -1 -3 -17 87.63
    -1 -3 -18 75.42
    -1 -3 -19 619.51
    -1 -3 -20 62.89
    1 4 -20 194.84
    1 4 -20 354.7
    1 4 -19 10.53
    1 -4 -18 128.24
    1 4 -18 117.56
    1 4 -17 490.23
    1 -4 -17 557.64
    1 4 -17 557.16
    1 4 -16 75.7
    1 -4 -16 96.13
    1 -4 -15 330.33
    1 -4 -14 986.16
    1 -4 -13 59.96
    1 -4 -12 6.93
    1 -4 -11 4.75
    1 -4 -10 14.17
    1 4 -10 22.09
    1 4 -9 342.06
    1 -4 -9 329.8
    1 4 -8 2415.82
    1 -4 -8 2236.05
    1 4 -7 -9.22
    1 -4 -7 3.38
    -1 4 7 7.75
    1 4 -6 576.26
    -1 4 6 587.96
    -1 4 6 518
    1 -4 -6 622.17
    1 -4 -5 8.63
    -1 4 5 -7.76
    -1 4 5 17.55
    1 4 -5 -2.3
    1 4 -4 239.32
    1 -4 -4 303.21
    -1 4 4 301.01
    1 4 -3 1613.8
    1 -4 -3 1609.74
    1 -4 -2 9003.04
    -1 4 2 8957.96
    1 4 -2 8359.65
    1 -4 -1 570.02
    1 4 -1 519.33
    -1 4 1 668.56
    1 4 0 3024.1
    -1 4 0 2896.99
    1 4 1 73.87
    -1 4 -1 97.67
    -1 -4 -1 59.97
    -1 -4 -2 1826.85
    1 4 2 1907.07
    1 4 2 1962.37
    -1 4 -2 1938.02
    1 -4 2 1805.22
    -1 -4 -3 22.62
    1 4 3 19.19
    -1 4 -3 6.74
    1 4 3 50.77
    1 4 4 5258.07
    -1 -4 -4 5275.08
    1 4 5 114.59
    1 4 5 105.09
    -1 -4 -5 85.15
    1 4 6 1326.83
    -1 -4 -6 1362.56
    -1 -4 -7 863.01
    1 4 7 766.87
    -1 -4 -8 -2.71
    -1 -4 -9 1429.45
    -1 -4 -10 6467.19
    -1 -4 -11 23.87
    -1 -4 -12 1292.95
    -1 -4 -13 37.41
    -1 -4 -14 136.57
    -1 -4 -15 17.8
    -1 -4 -16 582.72
    -1 -4 -17 -6.92
    -1 -4 -18 92.57
    -1 -4 -19 510.94
    -1 -4 -20 -25.43
    1 5 -21 -16.55
    1 5 -20 43.5
    1 5 -19 144.47
    1 -5 -18 15.07
    1 5 -18 18.53
    1 -5 -17 599.71
    1 5 -17 450.81
    1 5 -17 488.31
    1 -5 -16 163.42
    1 5 -16 113.64
    1 5 -15 405.51
    1 -5 -15 375.4
    1 5 -14 74.43
    1 -5 -14 36.04
    1 -5 -13 175.16
    1 5 -13 267.67
    1 -5 -12 974.74
    1 5 -12 941.93
    1 5 -11 1186.35
    1 -5 -11 1067.78
    1 5 -10 127.17
    1 -5 -10 188.02
    1 -5 -9 22.37
    1 5 -9 86.46
    1 -5 -8 -4.58
    -1 5 8 9.92
    1 5 -7 18.29
    -1 5 7 39.6
    1 -5 -7 36.11
    -1 5 6 8.07
    -1 5 6 -5.01
    1 -5 -6 12.02
    1 5 -6 -5.17
    1 5 -5 2062.33
    1 -5 -5 2155.31
    -1 5 5 2401.98
    -1 5 5 2034.03
    1 -5 -4 188.75
    -1 5 4 187.6
    1 5 -4 166.7
    1 5 -3 46.18
    1 -5 -3 27.48
    1 -5 -2 529.57
    1 5 -2 428.22
    -1 5 2 577.34
    1 -5 -1 292.42
    -1 5 1 338.21
    -1 5 0 1825.49
    1 5 0 1633.82
    1 5 1 1206.02
    -1 -5 -1 1277.52
    -1 5 -1 1197.29
    1 5 2 144.77
    -1 5 -2 91.13
    1 5 2 91.75
    1 -5 2 105.04
    -1 -5 -2 91.62
    1 5 3 922.42
    -1 5 -3 994.94
    -1 -5 -3 1052.5
    1 5 3 1138.9
    1 5 4 1267.44
    1 5 4 1222.02
    -1 -5 -4 1270.66
    -1 5 -4 1240.31
    -1 -5 -5 456.05
    -1 5 -5 536.54
    1 5 5 499.42
    1 5 6 39.23
    -1 -5 -6 20.66
    1 5 6 -0.28
    -1 5 -6 20.74
    1 5 7 11312.8
    -1 -5 -7 11150.9
    -1 -5 -8 37.33
    -1 -5 -9 350.14
    -1 -5 -10 82.38
    -1 -5 -11 88.67
    -1 -5 -12 157.32
    -1 -5 -13 634.56
    -1 -5 -14 76.48
    -1 -5 -15 401.27
    -1 -5 -16 241.53
    -1 -5 -17 160.05
    -1 -5 -18 -10.73
    -1 -5 -19 690.22
    -1 5 -20 11.67
    -1 -5 -20 29.81
    1 6 -19 60.73
    1 6 -18 108.18
    1 -6 -17 40.47
    1 6 -17 77.43
    1 -6 -16 354.57
    1 6 -16 482.58
    1 6 -16 368.69
    1 6 -15 31.56
    1 -6 -15 18
    1 6 -14 948.18
    1 -6 -14 908.54
    1 -6 -13 31.27
    1 6 -13 53.38
    1 6 -12 383.82
    1 -6 -12 388.19
    1 6 -11 22.76
    1 -6 -11 21.93
    1 6 -10 23.26
    1 -6 -10 7.34
    1 6 -9 42.93
    1 -6 -9 47.42
    1 6 -8 421.1
    -1 6 8 496.43
    1 -6 -8 454.18
    1 -6 -7 163.8
    1 6 -7 138.55
    -1 6 7 108.22
    -1 6 6 632.72
    1 6 -6 582.22
    -1 6 6 556.02
    1 -6 -6 691.95
    1 6 -5 702.92
    -1 6 5 731.46
    1 -6 -5 740.1
    -1 6 5 662.12
    1 6 -4 69.65
    1 -6 -4 126.22
    -1 6 4 79.41
    -1 6 4 75.88
    1 6 -3 288.48
    1 -6 -3 200.89
    1 -6 -2 788.94
    1 6 -2 832.53
    -1 6 1 187.2
    1 6 -1 177.59
    1 -6 -1 159.66
    -1 6 0 1649.41
    -1 -6 0 1306.82
    1 -6 0 1343.28
    1 6 0 1322.77
    1 6 1 47.69
    -1 -6 -1 64.32
    -1 6 -1 62.53
    1 6 2 153.84
    1 6 2 192.13
    -1 6 -2 128.22
    -1 -6 -2 155.76
    1 6 3 1344.69
    -1 6 -3 1232.09
    -1 -6 -3 1406.39
    1 6 3 1184.77
    -1 6 -4 4196.35
    1 6 4 4234.2
    -1 -6 -4 4034.1
    1 6 4 4028.51
    1 6 5 1484.45
    -1 6 -5 1562.06
    -1 -6 -5 1438.1
    1 6 6 17.21
    -1 6 -6 19.86
    -1 -6 -6 19.43
    -1 -6 -7 104.59
    1 6 7 126.04
    -1 6 -7 75.75
    -1 6 -8 449.64
    -1 -6 -8 336.25
    -1 6 -9 835.15
    -1 -6 -9 976.81
    -1 6 -10 3645.89
    -1 -6 -10 3429.98
    -1 -6 -11 33.95
    -1 6 -11 17.83
    -1 6 -12 737.09
    -1 -6 -12 880.13
    -1 6 -13 60.88
    -1 -6 -13 131.89
    -1 -6 -14 129.08
    -1 6 -14 116.68
    -1 -6 -15 110.5
    -1 6 -15 50.88
    -1 6 -16 175.99
    -1 -6 -16 138.66
    -1 -6 -17 12.91
    -1 6 -17 -1.36
    -1 -6 -18 363.96
    -1 -6 -19 176.65
    1 7 -17 378.68
    1 7 -17 265.09
    1 7 -16 96.72
    1 7 -16 133.6
    1 7 -15 134.38
    1 7 -15 202.26
    1 7 -14 32.2
    1 7 -14 35.19
    1 7 -13 43.23
    1 7 -13 175.94
    1 7 -12 -0.56
    1 7 -11 610.19
    1 7 -10 296.55
    -1 7 9 293.46
    1 7 -9 275.78
    -1 7 8 271.66
    1 7 -8 389.19
    -1 7 7 69.38
    1 7 -7 135.93
    -1 7 6 127.8
    -1 7 6 142.33
    1 7 -6 155.78
    -1 7 5 893.34
    1 7 -5 726.96
    -1 7 5 831.61
    -1 7 4 428.91
    1 7 -4 499.38
    -1 7 4 372.61
    1 7 -4 432.19
    -1 7 3 242.3
    1 7 -3 336.37
    1 7 -2 723.26
    -1 -7 1 7.37
    1 7 -1 2.87
    1 7 0 1137.48
    -1 7 0 1249.03
    -1 -7 0 1331.73
    1 7 1 817.05
    -1 -7 -1 745.49
    -1 7 -1 805.94
    -1 -7 -2 62.17
    1 7 2 54.47
    -1 7 -2 -2.79
    1 7 2 43.32
    1 7 3 988.25
    -1 -7 -3 967.16
    -1 7 -3 1091.83
    1 7 3 1002.98
    1 7 4 16.41
    1 7 4 36.04
    -1 7 -4 49.68
    -1 -7 -4 5.48
    1 7 5 436.86
    -1 -7 -5 511.05
    -1 7 -5 533.74
    -1 7 -6 418.39
    1 7 6 410.27
    -1 -7 -6 484.61
    -1 7 -7 4097.75
    1 7 7 4192.23
    -1 -7 -7 4122.94
    -1 7 -8 172.34
    -1 -7 -8 186.9
    -1 -7 -9 385.09
    -1 7 -9 415.33
    -1 7 -10 34.37
    -1 -7 -10 34.14
    -1 7 -11 100.67
    -1 7 -12 94.46
    -1 7 -13 63.42
    -1 7 -14 6.49
    -1 7 -15 94.67
    -1 7 -16 55.18
    -1 7 -17 26.48
    1 8 -17 -23.27
    1 8 -16 6.72
    1 8 -15 26.67
    1 8 -15 84.72
    1 8 -14 781.16
    1 8 -14 773.23
    1 8 -13 -12.93
    1 8 -13 27.08
    1 8 -12 14.55
    1 8 -12 51.85
    1 8 -11 112.35
    1 8 -11 69.17
    1 8 -10 44.71
    1 8 -10 26.35
    1 8 -9 28.8
    1 8 -9 -3.81
    -1 8 9 18.78
    -1 8 8 51.9
    1 8 -8 51.05
    1 8 -8 55.34
    1 8 -7 235.25
    1 8 -7 290.15
    -1 8 7 250.16
    1 8 -6 9.61
    -1 8 6 -11.65
    1 8 -6 19.65
    1 8 -5 31.51
    -1 8 5 23.29
    -1 8 5 4.93
    1 8 -5 12.38
    -1 8 4 412.9
    1 8 -4 616.38
    -1 8 4 566.77
    1 8 -3 784.48
    -1 8 3 650.43
    -1 8 3 639.48
    1 8 -2 925.21
    -1 8 2 1007.25
    -1 8 1 46.3
    1 8 -1 58.03
    1 8 0 351.29
    1 8 1 23.06
    1 8 1 15.4
    -1 8 -1 14.28
    1 8 2 92.76
    -1 8 -2 120.03
    1 8 2 142.36
    1 8 3 121.11
    1 8 3 135.06
    -1 8 -3 90.56
    -1 8 -4 1306.88
    1 8 4 1089.16
    1 8 4 1115.61
    -1 8 -5 261.4
    1 8 5 353.37
    -1 8 -6 396
    1 8 6 188.92
    -1 8 -7 112.11
    1 8 7 44.69
    -1 8 -8 372.12
    -1 8 -9 252.08
    -1 8 -10 1052.64
    -1 8 -11 52.28
    -1 8 -12 307.09
    -1 8 -13 372.42
    -1 8 -14 42.73
    -1 8 -15 49.05
    -1 8 -16 93.5
    1 9 -14 100.78
    1 9 -13 159.38
    1 9 -13 281.85
    1 9 -12 5.53
    1 9 -12 32.15
    1 9 -11 316.6
    1 9 -11 429.98
    1 9 -10 246.43
    1 9 -10 147.56
    -1 9 9 56.5
    1 9 -9 73.83
    1 9 -9 48.15
    1 9 -8 17.36
    -1 9 8 21.97
    1 9 -8 44.09
    -1 9 7 46.22
    1 9 -7 70.85
    -1 9 6 530.14
    1 9 -6 473.96
    -1 9 5 165.97
    1 9 -5 162.25
    1 9 -4 320.57
    -1 9 4 178.28
    -1 9 3 80.76
    -1 9 3 81.75
    1 9 -3 133.29
    1 9 -2 30.86
    -1 9 2 20.49
    1 9 -1 52.61
    -1 9 1 26.97
    -1 9 0 127.99
    1 9 0 151.35
    1 9 1 392.52
    1 9 1 389.33
    -1 9 -1 345.66
    -1 9 -2 16.67
    1 9 2 25.89
    1 9 2 -10.72
    1 9 3 121.68
    1 9 3 81.91
    -1 9 -3 195.26
    -1 9 -4 55.64
    1 9 4 -1.62
    -1 9 -5 171.8
    1 9 5 154.21
    1 9 6 17.15
    -1 9 -6 22.84
    1 9 7 469
    -1 9 -7 533.45
    -1 9 -8 32.54
    -1 9 -9 482.88
    -1 9 -10 902.54
    -1 9 -11 229.21
    -1 9 -12 176.19
    -1 9 -13 107.23
    1 10 -10 39.15
    1 10 -9 47.42
    -1 10 9 1.29
    -1 10 8 26.3
    1 10 -8 54.63
    1 10 -7 307.4
    -1 10 7 243.36
    -1 10 6 135.99
    1 10 -6 108.35
    1 10 -5 117.26
    -1 10 5 73.15
    -1 10 4 164.6
    1 10 -4 209.82
    -1 10 3 316.58
    1 10 -3 299.79
    -1 10 2 478.74
    1 10 -2 414.61
    -1 10 1 150.85
    1 10 -1 145.12
    1 10 0 20.38
    -1 10 0 4.06
    -1 10 -1 -7.8
    1 10 1 39.54
    1 10 1 7.76
    -1 10 -2 38.47
    1 10 2 9.67
    1 10 3 66.55
    -1 10 -3 54.82
    -1 10 -4 377.71
    1 10 4 217.74
    1 10 5 53.05
    -1 10 -5 62.86
    1 10 6 104.82
    -1 10 -6 91.23
    -1 10 -6 95.33
    -1 10 -7 118.86
    -1 10 -7 54.9
    1 10 7 147.05
    -1 10 -8 164.01
    -1 10 -8 108.53
    -1 10 -9 261.98
    -1 10 -9 386.75
    -1 11 7 60.63
    -1 11 6 65.56
    1 11 -6 87.42
    -1 11 5 216.43
    1 11 -5 299.23
    1 11 -4 154.64
    -1 11 4 163.7
    -1 11 3 67.1
    1 11 -3 52.76
    1 11 -2 8.85
    -1 11 2 56.41
    1 11 -1 103.6
    -1 11 1 175.03
    1 11 -1 103.95
    1 11 0 156.21
    -1 11 -1 381.33
    1 11 1 546.62
    1 11 2 65.55
    -1 11 -2 96.48
    -1 11 -3 112.36
    1 11 3 124.28
    -1 11 -4 -12.53
    1 11 4 29.12
    -1 11 -5 84.93
    2 0 -23 0.23
    2 0 -22 81.9
    2 0 -21 -12.87
    2 0 -20 51.12
    2 0 -19 19.09
    2 0 -18 26.71
    2 0 -17 10.19
    2 0 -16 999.12
    2 0 -15 6.17
    2 0 -15 0.98
    2 0 -14 -5.21
    2 0 -14 1.11
    2 0 -13 1.31
    2 0 -13 16.14
    2 0 -12 6.83
    2 0 -12 10.73
    2 0 -11 17.46
    2 0 -11 3.14
    2 0 -10 586.9
    2 0 -10 621.5
    2 0 -9 10.19
    2 0 -9 2.15
    2 0 -8 23292.39
    2 0 -8 22846.59
    2 0 -7 13.84
    2 0 -7 12.49
    2 0 -6 682.43
    2 0 -6 699.65
    2 0 -5 3.01
    2 0 -5 3.69
    2 0 -4 3759.39
    -2 0 4 3976.66
    2 0 -4 3828
    -2 0 4 3814.76
    -2 0 3 0.19
    -2 0 3 6.5
    2 0 -3 -1.87
    2 0 -2 10118.61
    -2 0 1 3.67
    2 0 -1 -2.59
    -2 0 0 45.25
    -2 0 0 58.51
    2 0 0 69.62
    2 0 1 -2.02
    -2 0 -1 5.25
    -2 0 -1 10.95
    -2 0 -2 1496.04
    2 0 2 1556.31
    -2 0 -3 -1.54
    -2 0 -4 17216.05
    -2 0 -5 12.94
    -2 0 -6 176.66
    -2 0 -7 10.89
    -2 0 -8 5372.17
    -2 0 -9 11.04
    -2 0 -10 357.16
    -2 0 -11 -0.68
    -2 0 -12 10.04
    -2 0 -13 2.09
    -2 0 -14 519.13
    -2 0 -15 4.06
    -2 0 -16 112
    -2 0 -17 -2.62
    -2 0 -18 49.79
    -2 0 -18 86.18
    -2 0 -19 -1.54
    -2 0 -20 10.32
    -2 0 -21 1.96
    -2 0 -22 360.61
    2 -1 -23 81.5
    2 1 -23 56.42
    2 1 -22 2.69
    2 -1 -22 24.28
    2 1 -21 156.76
    2 -1 -21 128.54
    2 -1 -20 49.65
    2 1 -20 -2.88
    2 1 -19 77
    2 -1 -19 101.62
    2 1 -18 -4.57
    2 -1 -18 -6.47
    2 -1 -17 349.71
    2 1 -17 408.47
    2 1 -17 398.38
    2 1 -16 67.04
    2 1 -16 37.08
    2 -1 -16 41.66
    2 1 -15 137.81
    2 1 -15 159.9
    2 -1 -15 147.46
    2 -1 -14 38.17
    2 1 -14 45.04
    2 -1 -14 32.33
    2 1 -14 21.42
    2 1 -13 1027.94
    2 -1 -13 1193.52
    2 1 -13 1168.84
    2 -1 -13 1059.64
    2 -1 -12 3.12
    2 -1 -12 -5.7
    2 1 -11 2390.75
    2 -1 -11 2572.44
    2 -1 -11 2475.4
    2 -1 -11 2444.51
    2 -1 -10 286.38
    2 -1 -10 233.71
    2 -1 -10 227.16
    2 -1 -9 1842.34
    2 -1 -9 1737.86
    2 -1 -9 1758.13
    2 -1 -8 48.5
    2 -1 -8 50.59
    2 -1 -7 3947.99
    2 -1 -7 4038.23
    2 1 -7 4099.44
    2 -1 -6 4043.12
    2 1 -6 4009.41
    2 -1 -6 3993.77
    -2 1 5 5586.89
    2 -1 -5 5427.36
    2 -1 -5 5389.12
    2 1 -5 5413.63
    2 -1 -5 5461.93
    -2 1 5 5467.54
    2 1 -5 5454.46
    -2 1 4 1581.7
    2 1 -4 1574.3
    2 1 -4 1623.09
    2 1 -4 1573.84
    2 -1 -4 1572.93
    -2 1 4 1563.99
    2 1 -3 2312.39
    -2 -1 3 2450.85
    2 -1 -3 2271.28
    -2 1 3 2228.04
    -2 -1 3 2294.36
    -2 1 3 2262.61
    2 1 -3 2307.44
    -2 1 3 2297.9
    -2 -1 2 77.22
    2 1 -2 80.15
    2 1 -2 61.29
    -2 1 2 72.04
    -2 -1 2 56.1
    -2 -1 1 1643.88
    2 1 -1 1631.3
    -2 -1 1 1643.85
    -2 1 0 535.06
    -2 -1 0 510
    2 1 0 522
    2 -1 0 525.19
    2 1 0 529.59
    -2 -1 -1 966.32
    2 1 1 910.14
    -2 -1 -1 896.71
    2 1 1 912.09
    2 -1 1 861.64
    -2 1 -1 926.57
    -2 -1 -1 1003.46
    2 -1 2 977.44
    2 1 2 974.85
    -2 -1 -2 894.31
    2 1 2 896.02
    -2 -1 -2 882.95
    -2 1 -2 932.81
    2 1 3 118.57
    -2 -1 -3 112.45
    -2 -1 -3 108.92
    -2 1 -3 101.07
    2 -1 3 129.28
    -2 -1 -4 21.21
    -2 -1 -4 37.52
    -2 1 -4 30.96
    -2 -1 -5 8846.4
    -2 -1 -5 9127.85
    -2 1 -5 8831.2
    -2 1 -6 138.89
    -2 -1 -6 126.5
    -2 -1 -6 130.86
    -2 -1 -7 11066.1
    -2 1 -7 10579.8
    -2 1 -8 1032.57
    -2 -1 -8 861.78
    -2 -1 -9 572.4
    -2 1 -9 645.13
    -2 -1 -10 26.86
    -2 1 -10 40.29
    -2 1 -11 79.34
    -2 -1 -11 79.69
    -2 1 -12 633.02
    -2 -1 -12 673.38
    -2 -1 -13 209.13
    -2 1 -13 218.04
    -2 1 -14 43.29
    -2 -1 -14 51.71
    -2 1 -15 215.71
    -2 -1 -15 139.74
    -2 -1 -16 15.3
    -2 -1 -16 -12.27
    -2 1 -16 45.87
    -2 -1 -17 288.95
    -2 1 -17 266.77
    -2 -1 -17 133.59
    -2 -1 -18 -14.11
    -2 -1 -18 46.88
    -2 -1 -19 599.74
    -2 -1 -19 662.31
    -2 1 -20 19.14
    -2 -1 -20 17.81
    -2 1 -21 38.2
    2 2 -22 166.28
    2 2 -21 98.78
    2 -2 -20 138.27
    2 2 -20 173.28
    2 2 -19 22.23
    2 -2 -19 15.37
    2 -2 -18 28.37
    2 2 -18 9.96
    2 2 -18 15.93
    2 2 -17 15.73
    2 2 -17 12.66
    2 -2 -17 8.9
    2 -2 -16 906.5
    2 2 -16 668.19
    2 2 -16 946.21
    2 2 -15 -7.3
    2 -2 -15 15.62
    2 2 -14 1499.54
    2 -2 -14 1262.49
    2 -2 -14 1443.67
    2 -2 -13 246.02
    2 -2 -13 331.7
    2 -2 -12 602.98
    2 -2 -12 562.19
    2 -2 -11 29.3
    2 -2 -11 30.22
    2 -2 -10 4216.04
    2 -2 -10 4144.07
    2 -2 -9 101.21
    2 -2 -8 6503.29
    2 -2 -7 1147.74
    2 2 -7 1261.1
    2 -2 -7 1204.23
    2 2 -6 184.57
    2 -2 -6 198.67
    2 -2 -6 201.57
    2 2 -5 1261.21
    2 -2 -5 1337.49
    -2 2 5 1314.05
    -2 2 5 1302.27
    -2 2 5 1311.24
    2 -2 -5 1304.53
    -2 2 4 2533.11
    2 2 -4 2195.69
    -2 2 4 2413.96
    -2 2 4 2478.35
    2 2 -4 2333.1
    2 -2 -4 2301.63
    2 2 -3 3551.19
    -2 2 3 3390.7
    2 2 -3 3433.43
    -2 2 3 3640.32
    2 2 -2 1793.4
    -2 -2 1 525.11
    2 2 -1 531.62
    2 2 -1 552.75
    -2 -2 0 729.04
    2 2 0 653.98
    2 2 0 715.74
    2 -2 1 6924.79
    -2 2 -1 7152.38
    2 2 1 7037.07
    -2 -2 -1 6810.27
    -2 -2 -1 6989.85
    -2 2 -2 1791.75
    2 2 2 1843
    -2 -2 -2 1865.71
    2 2 2 1852.68
    -2 -2 -2 1813.85
    2 -2 2 1899.7
    2 -2 3 155.18
    -2 2 -3 142.59
    2 2 3 137.74
    -2 -2 -3 146.81
    2 2 4 1931.72
    -2 2 -4 1842.58
    -2 -2 -4 1950.24
    -2 2 -5 769.2
    -2 -2 -5 736.74
    -2 -2 -5 777.44
    -2 -2 -6 804.92
    -2 2 -6 805.78
    -2 -2 -6 736.7
    -2 -2 -7 208.53
    -2 -2 -7 353.18
    -2 2 -7 264.38
    -2 -2 -8 553.59
    -2 2 -8 494.65
    -2 -2 -8 490.38
    -2 -2 -9 1.04
    -2 2 -9 7.89
    -2 -2 -9 28.55
    -2 2 -10 2949.04
    -2 -2 -10 2953.4
    -2 -2 -11 -0.17
    -2 2 -11 23.21
    -2 -2 -12 -3.84
    -2 2 -12 -1.41
    -2 -2 -13 28.56
    -2 -2 -13 11.05
    -2 2 -13 22.11
    -2 -2 -14 817.67
    -2 2 -14 891.99
    -2 -2 -14 801.61
    -2 -2 -15 22.52
    -2 -2 -15 5.33
    -2 -2 -16 504.94
    -2 -2 -16 503.5
    -2 -2 -17 94.19
    -2 -2 -17 84.02
    -2 -2 -18 31.91
    -2 -2 -19 13.38
    -2 -2 -20 128.59
    -2 2 -21 26.3
    2 3 -21 42.6
    2 3 -20 21.7
    2 3 -19 131.93
    2 3 -19 98.43
    2 3 -18 96.1
    2 3 -18 66.07
    2 3 -17 483.08
    2 3 -17 444.35
    2 3 -16 35.69
    2 -3 -15 36.83
    2 3 -15 64.66
    2 -3 -14 237.13
    2 3 -14 174.7
    2 -3 -13 555.4
    2 -3 -12 214.52
    2 -3 -11 3948.89
    2 -3 -10 709.75
    2 3 -10 652.89
    2 -3 -9 28.59
    2 3 -9 57.47
    2 -3 -8 52.44
    2 3 -8 34.2
    2 3 -7 8060.83
    2 -3 -7 8081.76
    -2 3 6 329.65
    2 -3 -6 300.82
    2 3 -6 315.35
    -2 3 6 371.79
    2 -3 -5 325.83
    2 3 -5 322.98
    -2 3 5 391.64
    -2 3 5 311.16
    2 -3 -4 3938.93
    -2 3 4 3883.44
    2 3 -4 3979.45
    2 3 -4 3936.86
    -2 3 4 4158.09
    -2 3 3 127.19
    2 -3 -3 173.13
    -2 3 3 143.37
    2 3 -3 134.67
    2 3 -3 180
    2 3 -2 3317.08
    -2 3 2 3155.37
    2 3 -1 2034.77
    -2 3 1 2271.35
    2 3 0 36.47
    2 3 1 9654.38
    2 3 1 9938.99
    2 -3 1 9732.26
    -2 -3 -1 9611.5
    2 3 2 2764.03
    -2 -3 -2 2758.35
    2 -3 2 2707.18
    -2 -3 -2 2679.16
    -2 -3 -3 1458.93
    -2 -3 -3 1455.53
    2 -3 3 1416.41
    2 3 3 1422.39
    2 3 3 1505.93
    2 3 4 1919.18
    -2 -3 -4 1976.93
    -2 -3 -4 1951.37
    2 3 5 1189.4
    -2 -3 -5 1232.39
    -2 -3 -5 1121.32
    -2 -3 -6 243.76
    -2 -3 -6 260.53
    -2 -3 -6 278.03
    2 3 6 249.83
    -2 3 -7 4020.42
    -2 -3 -7 4043.2
    -2 -3 -7 3859.93
    -2 -3 -7 3743.36
    -2 -3 -8 2.34
    -2 -3 -8 1.08
    -2 -3 -8 4.55
    -2 -3 -9 192.37
    -2 -3 -9 174.49
    -2 -3 -10 177.13
    -2 -3 -10 206.52
    -2 -3 -11 109.66
    -2 -3 -11 78.31
    -2 -3 -12 -2.28
    -2 -3 -12 5.24
    -2 -3 -13 1576.82
    -2 -3 -13 1588.32
    -2 -3 -14 41.27
    -2 -3 -14 7.09
    -2 -3 -15 15.66
    -2 -3 -16 186.61
    -2 -3 -17 279.66
    -2 -3 -18 21.09
    -2 -3 -19 372.86
    -2 -3 -20 158.96
    2 4 -21 72.81
    2 4 -20 29.66
    2 4 -20 72.57
    2 4 -19 96.72
    2 4 -19 127.67
    2 4 -18 42.8
    2 4 -18 55.3
    2 4 -17 -14.53
    2 -4 -16 259.51
    2 4 -16 254.71
    2 4 -16 250.4
    2 -4 -15 79.33
    2 4 -15 89.02
    2 4 -15 63.75
    2 4 -14 721.38
    2 4 -14 764.76
    2 -4 -14 658.73
    2 4 -13 49.49
    2 -4 -13 5.62
    2 4 -12 513.07
    2 -4 -12 507.21
    2 -4 -11 858.58
    2 4 -11 856.75
    2 4 -10 492.76
    2 -4 -10 518.14
    2 -4 -9 115.06
    2 4 -9 102.1
    2 4 -8 2357.61
    2 -4 -8 2215.93
    -2 4 7 22.73
    -2 4 7 12.28
    -2 4 7 15.84
    2 -4 -7 23.66
    2 4 -7 25.19
    -2 4 6 261.53
    2 -4 -6 284.48
    2 4 -6 300.35
    2 -4 -5 670.03
    2 4 -5 612.92
    -2 4 5 686
    -2 4 5 648.6
    2 -4 -4 7363.59
    2 4 -4 7341.35
    2 4 -4 7348.99
    2 4 -3 490.84
    2 4 -3 507.73
    2 -4 -3 433
    -2 4 3 469.12
    2 4 -2 13747.18
    -2 4 2 13392.28
    2 4 -1 315.71
    -2 4 1 363.47
    -2 4 0 590.18
    2 -4 0 599.47
    2 4 0 627.44
    2 4 1 3331.63
    2 4 1 3489.74
    -2 -4 -1 3350.37
    2 4 1 3179.58
    2 -4 1 3358.46
    -2 -4 -2 236.15
    2 4 2 242.72
    2 -4 2 252.4
    2 4 2 249.68
    -2 -4 -3 2.3
    2 4 3 8.57
    -2 -4 -4 2268.32
    2 4 4 2412.06
    2 4 4 2225.83
    2 4 5 344.73
    -2 -4 -5 300.33
    -2 -4 -6 244.36
    2 4 6 232.48
    -2 -4 -7 222.73
    2 4 7 210.9
    -2 -4 -8 411.52
    -2 -4 -9 114.21
    -2 -4 -10 1467.91
    -2 -4 -11 426.92
    -2 -4 -12 108.38
    -2 -4 -13 39.44
    -2 -4 -14 4.79
    -2 -4 -15 171.1
    -2 -4 -16 411.03
    -2 -4 -17 179.03
    -2 -4 -18 -4.1
    -2 -4 -19 -1.75
    2 5 -21 25.26
    2 5 -20 50.46
    2 5 -20 37.24
    2 5 -19 237.84
    2 5 -19 228.84
    2 5 -18 20.29
    2 5 -17 108.3
    2 5 -17 110.8
    2 5 -16 100.24
    2 5 -16 75.7
    2 -5 -15 45.58
    2 5 -15 89.23
    2 5 -15 42.71
    2 5 -14 505.77
    2 -5 -14 504.56
    2 5 -14 494.89
    2 5 -13 611.05
    2 -5 -13 596.63
    2 5 -13 644.47
    2 -5 -12 7.17
    2 5 -12 21.06
    2 -5 -11 1583.98
    2 5 -11 1521.11
    2 5 -10 69.93
    2 -5 -10 65.34
    2 -5 -9 268.6
    2 5 -9 336.73
    2 -5 -8 500.58
    2 5 -8 594.42
    -2 5 8 474.09
    2 5 -7 357.54
    -2 5 7 325.33
    2 -5 -7 295.49
    -2 5 7 325.09
    2 -5 -6 229.74
    2 5 -6 344.12
    -2 5 6 279.37
    2 5 -5 2459.66
    -2 5 5 2395.89
    2 -5 -5 2533.19
    2 5 -5 2524.37
    2 5 -4 1410.58
    2 -5 -4 1362
    2 5 -4 1550.13
    2 5 -3 568.95
    2 -5 -3 565.63
    -2 5 3 634.72
    -2 5 2 104.28
    2 5 -2 129.95
    -2 5 1 1947.36
    2 5 -1 1935.26
    2 -5 0 1157.83
    2 5 0 1327.3
    -2 5 0 1313.91
    2 -5 0 1145.32
    -2 5 -1 7053.17
    2 5 1 6922.11
    -2 -5 -1 7147.56
    2 -5 1 6821.95
    2 5 1 7182.67
    2 -5 2 426.66
    2 5 2 336.33
    -2 5 -2 396.69
    -2 -5 -2 402.16
    2 5 2 365.52
    -2 -5 -3 179.77
    2 5 3 142.87
    -2 5 -3 151.87
    -2 -5 -4 392.07
    2 5 4 329.87
    2 5 5 207.5
    -2 -5 -5 201.71
    2 5 5 187.13
    2 5 6 554.69
    -2 -5 -6 505.94
    2 5 7 187.88
    -2 -5 -7 194.58
    -2 -5 -8 241.04
    -2 -5 -9 324.32
    -2 -5 -10 570.25
    -2 -5 -11 104.21
    -2 -5 -12 -19.76
    -2 -5 -13 793.9
    -2 -5 -14 158.65
    -2 -5 -15 100.38
    -2 -5 -16 120.63
    -2 -5 -17 108.85
    -2 -5 -18 1.6
    -2 -5 -19 412.85
    2 6 -20 262.26
    2 6 -19 137.69
    2 6 -19 73.69
    2 6 -18 -24.53
    2 6 -17 129.56
    2 6 -17 159.05
    2 6 -16 642.85
    2 6 -16 667.07
    2 6 -15 11.78
    2 6 -15 41.6
    2 -6 -15 22.65
    2 6 -14 220.49
    2 6 -14 348.01
    2 -6 -14 211.93
    2 6 -13 40.57
    2 6 -13 47.67
    2 -6 -13 47.18
    2 6 -12 107.23
    2 -6 -12 67.95
    2 6 -12 59.07
    2 6 -11 13.57
    2 -6 -11 26.12
    2 6 -11 35.99
    2 6 -10 30.36
    2 6 -10 34.53
    2 -6 -10 31.4
    2 6 -9 33.94
    -2 6 9 55.67
    2 -6 -9 36.46
    2 6 -9 54.12
    2 -6 -8 641.78
    2 6 -8 656.4
    -2 6 8 613.71
    2 6 -8 700.6
    2 -6 -7 197.97
    2 6 -7 193.55
    -2 6 7 171.23
    -2 6 7 245.14
    2 6 -7 177.01
    2 6 -6 101.9
    -2 6 6 126.78
    -2 6 6 67.6
    2 6 -6 89.14
    2 -6 -6 103.62
    2 6 -5 49.14
    2 6 -5 29.87
    2 -6 -5 34.57
    -2 6 5 -1.57
    2 6 -4 2253.11
    2 -6 -4 1960.52
    2 6 -4 2018.53
    2 6 -3 71.4
    2 -6 -3 30.35
    -2 6 3 39.13
    2 6 -2 5145.13
    -2 6 2 5345.51
    2 6 -1 2733.47
    -2 6 1 2787.55
    -2 -6 0 45.49
    2 6 0 43.21
    2 -6 0 25.53
    -2 6 0 24.86
    -2 -6 -1 1072.01
    -2 6 -1 867.62
    2 6 1 938.4
    2 6 1 1004.66
    2 6 2 106.06
    -2 6 -2 132.62
    -2 -6 -2 105.02
    2 6 2 111.43
    2 6 3 157.78
    -2 -6 -3 99.93
    2 6 3 124.11
    -2 6 -3 157.41
    -2 6 -4 299.15
    -2 -6 -4 265.32
    2 6 4 322.45
    -2 6 -5 639.77
    2 6 5 589.47
    -2 -6 -5 686.76
    2 6 6 217.26
    -2 6 -6 285.77
    2 6 6 220.24
    -2 -6 -6 279.44
    -2 -6 -7 187.83
    -2 6 -7 167.81
    -2 -6 -8 471.24
    -2 -6 -9 7.2
    -2 -6 -10 630.95
    -2 -6 -11 147.04
    -2 -6 -12 123.02
    -2 -6 -13 1.38
    -2 -6 -14 2.43
    -2 -6 -15 239.14
    -2 -6 -16 446.31
    -2 6 -16 391.56
    -2 -6 -17 47.3
    -2 6 -17 41
    -2 -6 -18 108.45
    -2 6 -18 -2.21
    2 7 -18 -1.59
    2 7 -17 101.31
    2 7 -17 56.56
    2 7 -16 236.73
    2 7 -16 185.88
    2 7 -15 146.98
    2 7 -15 125.98
    2 7 -14 252.07
    2 7 -14 215.09
    2 7 -13 560.95
    2 7 -13 572.35
    2 7 -12 16.6
    2 7 -12 41.51
    2 7 -11 250.17
    2 7 -11 232.09
    2 7 -10 198.9
    2 7 -10 218.16
    -2 7 9 152.65
    2 7 -9 126.11
    2 7 -9 208.27
    -2 7 8 29.49
    2 7 -8 35.15
    2 7 -8 21.93
    -2 7 7 113.73
    2 7 -7 146.92
    2 7 -7 152.99
    2 7 -6 79.28
    -2 7 6 93.47
    -2 7 6 62.41
    2 7 -6 40.17
    2 7 -5 1067.75
    -2 7 5 990.72
    -2 7 5 1062.45
    2 7 -4 1940.88
    2 7 -3 103.2
    2 7 -2 185.39
    -2 7 2 255.47
    -2 7 1 1577.87
    -2 -7 1 1521.03
    2 7 -1 1707.56
    -2 7 0 458.04
    2 7 0 257.31
    -2 -7 0 319.45
    -2 7 -1 3006.32
    2 7 1 3367.86
    -2 -7 -1 3372.69
    2 7 1 3509.47
    2 7 2 667.46
    -2 7 -2 642.06
    -2 -7 -2 598.71
    2 7 2 779.19
    2 7 3 403.78
    -2 -7 -3 443.52
    2 7 3 320.88
    -2 7 -3 375.63
    2 7 4 -1.92
    -2 7 -4 8.33
    -2 -7 -4 11.79
    -2 -7 -5 214.57
    -2 7 -5 138.7
    -2 7 -6 6.41
    -2 -7 -6 9.48
    2 7 6 -4.37
    -2 7 -7 17.64
    -2 -7 -7 9.45
    -2 7 -8 218.5
    -2 -7 -8 210.74
    -2 7 -9 15.09
    -2 -7 -9 10.03
    -2 -7 -10 170.4
    -2 7 -10 125.64
    -2 7 -11 23.13
    -2 -7 -11 64.85
    -2 -7 -12 39.82
    -2 7 -12 48.93
    -2 -7 -13 406.58
    -2 7 -13 342.92
    -2 7 -14 24.42
    -2 7 -15 49.37
    -2 7 -16 49.29
    -2 7 -17 61.06
    2 8 -17 76.73
    2 8 -16 154.16
    2 8 -16 139.09
    2 8 -15 38.61
    2 8 -15 37.98
    2 8 -14 180.35
    2 8 -14 122.32
    2 8 -13 88.16
    2 8 -13 126.46
    2 8 -12 23.12
    2 8 -12 29.93
    2 8 -11 120.77
    2 8 -11 84.85
    2 8 -10 228.46
    2 8 -10 161.74
    -2 8 9 266.95
    2 8 -9 198.7
    2 8 -9 158.22
    -2 8 8 7.03
    2 8 -8 33.98
    2 8 -8 -1.35
    -2 8 7 62.54
    2 8 -7 1.92
    2 8 -6 456.7
    -2 8 6 523.14
    2 8 -5 885.92
    -2 8 5 944.55
    -2 8 5 837.84
    -2 8 4 771.95
    2 8 -4 915.76
    -2 8 4 660.43
    2 8 -3 5.56
    2 8 -2 1941.43
    2 8 -1 589.2
    2 8 0 268.76
    -2 8 0 260.75
    2 8 0 212.9
    2 8 1 28.34
    2 8 1 66.19
    -2 8 -1 62.33
    2 8 2 784.46
    -2 8 -2 723.14
    2 8 2 714.63
    -2 8 -3 12.72
    2 8 3 47.97
    -2 8 -4 57.19
    2 8 4 26.45
    2 8 5 772.5
    -2 8 -5 724.34
    2 8 6 2.96
    -2 8 -6 44.43
    -2 8 -7 26.02
    2 8 7 35.11
    -2 8 -8 86.85
    -2 8 -9 2.46
    -2 8 -10 539.54
    -2 8 -11 422.61
    -2 8 -12 50.43
    -2 8 -13 6.72
    -2 8 -14 10.86
    -2 8 -15 15.14
    2 9 -15 89.64
    2 9 -14 185.27
    2 9 -13 617.26
    2 9 -13 503.47
    2 9 -12 237.4
    2 9 -11 248.23
    2 9 -10 265.56
    -2 9 9 66.22
    2 9 -9 94.05
    2 9 -8 610.38
    -2 9 8 478.69
    -2 9 7 108.25
    2 9 -7 132.9
    -2 9 6 8.94
    2 9 -6 18.18
    -2 9 5 243.63
    2 9 -5 219.54
    2 9 -4 64.5
    -2 9 4 19.68
    2 9 -3 160.37
    -2 9 3 121.14
    2 9 -2 208.99
    -2 9 2 245.95
    2 9 -1 177.04
    2 9 -1 123.61
    2 9 0 44.26
    2 9 0 15.7
    2 9 1 455.28
    -2 9 -1 392.37
    2 9 1 428.68
    2 9 2 379.5
    -2 9 -2 452.23
    2 9 2 423.88
    2 9 3 47.1
    -2 9 -3 22.51
    2 9 4 564.52
    -2 9 -4 558.97
    2 9 5 76.69
    -2 9 -5 137.84
    2 9 6 7.98
    -2 9 -6 -7.49
    2 9 7 21.05
    -2 9 -7 19.88
    -2 9 -8 518.95
    -2 9 -9 117.28
    -2 9 -10 55.86
    -2 9 -11 34.46
    -2 9 -12 112.43
    2 10 -10 118.28
    2 10 -9 29.71
    -2 10 9 13.37
    -2 10 8 160.4
    2 10 -8 85.73
    2 10 -7 262.94
    -2 10 7 143.51
    2 10 -6 135.12
    -2 10 6 230.97
    -2 10 5 388.34
    2 10 -5 198.28
    -2 10 4 119.2
    2 10 -4 131.69
    -2 10 3 40.68
    2 10 -3 75.64
    2 10 -2 189.31
    -2 10 2 99.77
    2 10 -2 153.07
    -2 10 1 142.51
    2 10 -1 259.71
    2 10 -1 162.12
    2 10 0 50.93
    2 10 0 84.88
    -2 10 0 41.07
    2 10 1 55.15
    -2 10 -1 98.57
    2 10 2 153.66
    -2 10 -2 149.02
    2 10 3 24.43
    2 10 4 58.59
    -2 10 -4 47.44
    2 10 5 158.22
    -2 10 -5 245.19
    -2 10 -6 14.52
    2 10 6 38.68
    -2 10 -7 56.59
    -2 10 -8 123.19
    -2 11 8 60.93
    -2 11 7 97.49
    2 11 -6 1.31
    -2 11 6 19.96
    -2 11 5 200.49
    2 11 -5 164.44
    -2 11 4 67.58
    2 11 -4 119.73
    -2 11 3 145.92
    2 11 -3 202.57
    2 11 -3 163.6
    2 11 -2 63.38
    -2 11 2 101
    2 11 -2 122.78
    2 11 -1 112.52
    2 11 0 38.78
    -2 11 -1 60.02
    2 11 1 95.03
    2 11 2 334.71
    -2 11 -2 302.29
    -2 11 -3 206.17
    -2 11 -4 53.79
    -2 11 -5 40.8
    3 0 -23 23.58
    3 0 -22 203.65
    3 0 -21 -23.34
    3 0 -20 8.51
    3 0 -19 24.4
    3 0 -18 309.95
    3 0 -17 44.94
    3 0 -16 1700.38
    3 0 -16 1673.45
    3 0 -15 6.86
    3 0 -15 3.25
    3 0 -14 700.23
    3 0 -14 667.35
    3 0 -13 10.25
    3 0 -13 -12.53
    3 0 -12 220.72
    3 0 -12 193.81
    3 0 -11 2.32
    3 0 -11 1.34
    3 0 -10 17.71
    3 0 -10 -0.62
    3 0 -9 4.03
    3 0 -9 -7.06
    3 0 -8 48.82
    3 0 -8 20.25
    3 0 -7 5.06
    3 0 -7 -5.44
    3 0 -7 6.3
    -3 0 6 1.05
    3 0 -6 16.04
    3 0 -5 8.41
    -3 0 5 6.03
    3 0 -4 20377.72
    3 0 -3 -4.63
    3 0 -2 3479.02
    -3 0 2 3504.29
    3 0 -1 42.77
    -3 0 1 37.79
    3 0 0 66.62
    -3 0 0 94.6
    -3 0 0 88.61
    3 0 1 7.02
    -3 0 -1 0.88
    3 0 1 9.4
    -3 0 -1 5.04
    -3 0 -2 18845.63
    -3 0 -2 19268.73
    -3 0 -3 11.18
    -3 0 -4 1896.23
    -3 0 -5 15.36
    -3 0 -6 14648.27
    -3 0 -7 17.22
    -3 0 -8 11883.69
    -3 0 -9 11.02
    -3 0 -10 4.76
    -3 0 -11 4.1
    -3 0 -12 17.28
    -3 0 -13 22.47
    -3 0 -14 111.09
    -3 0 -15 25.95
    -3 0 -16 -2.54
    -3 0 -17 18.33
    -3 0 -18 71.99
    -3 0 -19 23.22
    -3 0 -19 33.79
    -3 0 -20 1075.31
    -3 0 -21 -36.08
    3 -1 -23 -5.14
    3 1 -23 -16.03
    3 1 -22 69.4
    3 -1 -22 44.28
    3 -1 -21 92.12
    3 1 -21 98.14
    3 -1 -20 39.33
    3 1 -20 29.4
    3 1 -19 384.59
    3 -1 -19 529.89
    3 1 -18 44.45
    3 -1 -18 16.47
    3 -1 -17 105.82
    3 1 -17 120.65
    3 1 -17 168.77
    3 1 -16 25.1
    3 1 -16 1.92
    3 -1 -16 -1.73
    3 -1 -15 786.91
    3 1 -15 651.59
    3 1 -15 836.45
    3 -1 -14 5.8
    3 1 -14 9.2
    3 1 -14 14.79
    3 1 -13 1276.8
    3 1 -13 1248.13
    3 -1 -13 1137.12
    3 1 -12 -8.11
    3 1 -12 -2.49
    3 -1 -12 13.88
    3 -1 -11 787.34
    3 1 -11 779.41
    3 1 -11 770.67
    3 1 -10 173.37
    3 1 -10 106
    3 -1 -10 136.32
    3 -1 -9 2295.4
    3 1 -9 2288.32
    3 1 -9 2206.56
    3 1 -9 2240.58
    3 -1 -8 1083.12
    3 1 -8 1045.96
    3 -1 -8 1062.81
    3 1 -8 1069.24
    3 1 -8 1025.37
    3 1 -7 4.63
    3 1 -7 7.67
    3 1 -7 -0.11
    -3 1 7 20.1
    3 -1 -7 19.93
    3 -1 -6 544.23
    3 1 -6 538.76
    3 1 -6 500.22
    3 -1 -6 506.56
    -3 1 6 542.97
    3 1 -6 553.54
    -3 1 5 3793.71
    3 1 -5 3931.02
    3 -1 -5 3627.31
    3 1 -5 3684.94
    -3 -1 5 3687.19
    3 1 -4 12.55
    3 -1 -4 13.98
    -3 1 4 13.39
    3 1 -4 21.74
    -3 -1 4 16.01
    3 -1 -3 345.52
    3 1 -3 352.61
    -3 1 3 400.45
    -3 -1 3 368.26
    -3 -1 3 373.79
    3 1 -2 5412.46
    -3 -1 2 5441.69
    -3 -1 2 5467.95
    -3 1 2 5319.62
    3 1 -1 32405.81
    -3 -1 1 33381.3
    -3 1 0 1223.84
    3 1 0 1139.17
    -3 -1 0 1203.99
    -3 -1 0 1244.56
    -3 1 -1 1891.48
    -3 -1 -1 1893.06
    -3 -1 -1 1929.63
    3 1 1 1947.73
    3 -1 1 1878.13
    -3 1 -2 1613.58
    3 1 2 1565.44
    -3 -1 -2 1550.47
    3 -1 2 1722.42
    -3 -1 -2 1592.16
    -3 -1 -3 2576.55
    -3 -1 -3 2829.99
    -3 1 -3 2682.87
    3 1 3 2739.9
    -3 1 -4 1297.92
    -3 -1 -4 1232.51
    -3 1 -5 19741.82
    -3 -1 -5 20212.82
    -3 1 -6 554.03
    -3 -1 -6 448.35
    -3 1 -7 61.52
    -3 -1 -7 106.38
    -3 1 -8 620.72
    -3 -1 -8 702.17
    -3 1 -9 65.35
    -3 -1 -9 68.61
    -3 1 -10 13.72
    -3 -1 -10 37.84
    -3 1 -11 1553.62
    -3 -1 -11 1627.04
    -3 -1 -12 549.17
    -3 1 -12 545.23
    -3 -1 -13 261.98
    -3 1 -13 252.21
    -3 1 -14 54.44
    -3 -1 -14 95.59
    -3 -1 -15 14.14
    -3 1 -15 12.89
    -3 -1 -16 -4.72
    -3 1 -16 32.29
    -3 1 -17 655.25
    -3 -1 -17 534.61
    -3 -1 -17 624.76
    -3 -1 -18 9.63
    -3 1 -18 45.64
    -3 -1 -18 15.29
    -3 -1 -19 248.72
    -3 -1 -20 16.95
    -3 1 -21 26.26
    3 2 -22 164.84
    3 2 -21 19.67
    3 2 -20 13.93
    3 2 -19 26.56
    3 2 -18 390.38
    3 2 -18 432.47
    3 2 -17 -6.56
    3 2 -17 -6.18
    3 -2 -17 12.11
    3 2 -16 1737.64
    3 2 -16 1738.66
    3 -2 -16 1734.26
    3 2 -15 11.11
    3 -2 -15 18.9
    3 2 -15 0.88
    3 2 -15 -1.08
    3 2 -14 49.64
    3 -2 -14 42.9
    3 2 -14 26.31
    3 2 -14 26.12
    3 2 -13 84.99
    3 2 -13 77.51
    3 -2 -12 56.1
    3 2 -12 57.76
    3 2 -12 82.76
    3 2 -12 100.63
    3 -2 -11 478.31
    3 -2 -11 460.74
    3 2 -11 513.67
    3 2 -11 470.38
    3 2 -11 527.92
    3 2 -10 2488.89
    3 -2 -10 2720.17
    3 2 -10 2594.62
    3 -2 -10 2464.72
    3 -2 -9 264.32
    3 2 -9 309
    3 2 -9 291.56
    3 -2 -9 284.74
    3 2 -8 1306.58
    3 -2 -8 1398.05
    3 -2 -8 1399.38
    3 2 -8 1256.6
    3 2 -7 538.73
    -3 2 7 587.32
    3 2 -7 552.86
    -3 2 6 2014.64
    -3 2 6 1988
    3 2 -6 2062.54
    3 2 -6 1944.61
    3 2 -6 2009.37
    -3 2 5 2939.77
    -3 2 5 2774.52
    3 2 -5 2909.13
    -3 2 5 2908.89
    3 2 -5 2888.5
    3 2 -5 2774.48
    -3 2 5 2779.32
    3 2 -4 1356.9
    3 2 -4 1154.41
    -3 2 4 1269.49
    -3 2 4 1167.71
    -3 2 4 1251.54
    3 2 -3 5566.01
    3 2 -3 5543.52
    -3 2 3 5701.95
    3 2 -2 212.48
    3 2 -2 221.9
    -3 2 1 1527.5
    -3 -2 1 1673.33
    3 2 -1 1632.74
    -3 2 0 614.59
    -3 -2 0 642.74
    3 -2 0 631.22
    3 2 0 624.29
    3 2 1 15.01
    -3 -2 -1 12.02
    3 -2 1 7.22
    -3 2 -1 1.05
    3 2 1 0.93
    -3 2 -2 58.67
    -3 -2 -2 49.15
    3 2 2 39.05
    3 -2 2 41.94
    -3 2 -3 -4.44
    -3 -2 -3 4.72
    3 2 3 9.35
    -3 2 -4 38.74
    -3 -2 -4 43.21
    3 2 4 41.16
    -3 -2 -4 33.56
    -3 2 -5 54.85
    -3 -2 -5 69.28
    -3 -2 -5 50.95
    -3 2 -6 2716.51
    -3 -2 -6 2829.16
    -3 2 -7 881.56
    -3 -2 -7 915.87
    -3 -2 -8 8629.65
    -3 2 -8 8367.92
    -3 2 -9 766.41
    -3 -2 -9 802.6
    -3 -2 -10 232.2
    -3 2 -10 240.48
    -3 2 -11 399.08
    -3 -2 -11 477.11
    -3 2 -12 18.33
    -3 -2 -12 20.96
    -3 2 -13 31.06
    -3 -2 -13 19.55
    -3 2 -14 1049.68
    -3 -2 -14 1061.39
    -3 -2 -14 1169.8
    -3 2 -15 6.6
    -3 -2 -15 9.61
    -3 -2 -16 21.76
    -3 -2 -16 -12.51
    -3 -2 -17 231.62
    -3 -2 -18 72.05
    -3 -2 -19 12.03
    3 3 -22 166.76
    3 3 -21 13.46
    3 3 -20 40.04
    3 3 -19 200.88
    3 3 -19 184.96
    3 3 -18 55.67
    3 3 -18 112.99
    3 3 -17 -1.72
    3 3 -17 30.5
    3 3 -16 -1.49
    3 3 -16 16.36
    3 3 -16 48.29
    3 3 -15 252.59
    3 3 -15 289.48
    3 3 -15 211.89
    3 3 -14 3.9
    3 3 -14 31.28
    3 3 -13 1317.08
    3 3 -13 1155.1
    3 3 -12 759.22
    3 3 -12 781.43
    3 3 -11 14.8
    3 3 -11 20.71
    3 3 -10 242.35
    3 3 -10 197.24
    3 3 -9 121.43
    3 3 -9 88.76
    3 3 -8 478.24
    3 3 -8 512.67
    -3 3 7 2302.4
    3 3 -7 2371.9
    -3 3 7 2372.78
    3 3 -7 2315.86
    -3 3 6 3024.23
    3 3 -6 3017.42
    -3 3 6 2865.73
    3 3 -6 2919.71
    3 3 -5 5147.96
    -3 3 5 5243.17
    3 3 -5 5350.57
    -3 3 5 5544.43
    -3 3 5 5246.34
    3 3 -4 148.44
    -3 3 4 158.22
    -3 3 4 195.02
    3 3 -3 8244.75
    -3 3 3 8343.43
    3 3 -3 8326.15
    3 3 -2 112.72
    3 3 -2 88.08
    3 3 -1 2069.62
    3 3 -1 1883.4
    3 3 -1 2033.05
    3 -3 0 643.58
    3 3 0 659.82
    -3 3 -1 3132.94
    3 -3 1 3107.49
    3 3 1 3052.85
    -3 -3 -1 2939.76
    -3 -3 -2 890.08
    3 3 2 889.83
    3 -3 2 902.41
    3 3 2 873.57
    -3 3 -2 907.41
    -3 -3 -3 140.59
    3 3 3 167.46
    -3 3 -3 144.79
    -3 3 -4 -1.52
    3 3 4 10.6
    -3 -3 -4 16.85
    3 3 5 6701.61
    -3 -3 -5 7029.91
    -3 3 -5 6654.39
    -3 -3 -5 6864.49
    -3 -3 -6 7.29
    -3 3 -6 10.12
    3 3 6 -0.6
    -3 -3 -6 10.25
    -3 -3 -7 149.87
    -3 3 -7 178.73
    -3 -3 -7 176.17
    -3 3 -8 92.1
    -3 -3 -8 131.95
    -3 -3 -8 91.47
    -3 3 -9 12.72
    -3 -3 -9 1.59
    -3 -3 -9 9.4
    -3 -3 -10 534.11
    -3 -3 -10 554.3
    -3 3 -10 455.96
    -3 -3 -11 1909.74
    -3 -3 -11 1847.49
    -3 3 -11 1997.89
    -3 3 -12 419.73
    -3 -3 -12 482.54
    -3 -3 -12 379.76
    -3 -3 -13 233.36
    -3 -3 -13 230.32
    -3 -3 -14 197.76
    -3 -3 -15 42.46
    -3 -3 -16 229.76
    -3 -3 -17 852.45
    -3 -3 -18 64.36
    -3 -3 -19 28.88
    3 4 -21 121.16
    3 4 -20 30.75
    3 4 -20 16.73
    3 4 -19 33.37
    3 4 -19 70.56
    3 4 -18 208.01
    3 4 -18 162.7
    3 4 -17 71.08
    3 4 -17 64.47
    3 4 -16 49.65
    3 4 -16 88.27
    3 4 -16 112.48
    3 4 -15 12.5
    3 4 -15 47.53
    3 4 -14 31.3
    3 4 -14 32.8
    3 4 -13 13.23
    3 4 -13 69.01
    3 4 -12 98.95
    3 4 -12 64.36
    3 -4 -11 52.55
    3 4 -11 21.72
    3 4 -11 14.58
    3 -4 -10 1802.6
    3 4 -10 1642.89
    3 4 -10 1661.56
    3 4 -9 515.65
    3 4 -9 572.04
    3 -4 -9 530.09
    3 -4 -8 12.69
    -3 4 8 11.34
    3 4 -8 -1.21
    3 4 -8 16.36
    -3 4 8 27.25
    3 4 -7 2651.75
    3 -4 -7 2766.37
    -3 4 7 2847.4
    3 4 -7 2583.13
    -3 4 7 2594.97
    3 4 -6 2172.96
    -3 4 6 2014.25
    3 4 -6 2242.74
    -3 4 6 2131.01
    3 4 -5 551.9
    -3 4 5 570.25
    -3 4 5 597.17
    3 4 -5 577.87
    3 4 -4 3442.43
    -3 4 4 3410.69
    3 4 -3 996.12
    -3 4 3 918.94
    3 4 -2 52.77
    3 4 -2 8.53
    -3 4 2 42.86
    3 4 -1 436.29
    3 4 -1 437.93
    -3 4 1 425.22
    3 4 0 1371.63
    3 4 0 1246.75
    3 4 0 1228.7
    3 -4 1 14.43
    3 4 1 11.34
    -3 -4 -1 3.86
    -3 -4 -2 1990.39
    3 -4 2 2079.79
    3 4 2 2103.16
    3 4 3 -2.07
    3 4 3 -8.16
    -3 -4 -3 7.92
    -3 -4 -4 1497.34
    3 4 4 1423.47
    3 4 5 57.17
    -3 -4 -5 98.07
    3 4 6 636.88
    -3 -4 -6 582.13
    -3 -4 -7 631.32
    3 4 7 607.52
    -3 -4 -8 3945.2
    -3 -4 -9 561.83
    -3 -4 -10 99.22
    -3 -4 -11 1212.38
    -3 -4 -12 109.06
    -3 -4 -13 65.88
    -3 -4 -14 736.05
    -3 -4 -15 35.01
    -3 -4 -16 52.23
    -3 -4 -17 184.19
    -3 -4 -18 216.36
    -3 -4 -19 47.14
    3 5 -21 39.96
    3 5 -20 27.27
    3 5 -20 208.64
    3 5 -19 22.44
    3 5 -19 13.04
    3 5 -18 104.43
    3 5 -18 188.73
    3 5 -17 19.21
    3 5 -17 -13.39
    3 5 -16 53.52
    3 5 -16 58.55
    3 5 -15 365.57
    3 5 -15 256.56
    3 5 -14 21.32
    3 5 -14 18.76
    3 5 -13 704.74
    3 5 -13 639.83
    3 5 -12 170.47
    3 5 -12 214.06
    3 5 -11 266.57
    3 -5 -11 317.55
    3 5 -11 246.46
    3 -5 -10 54.07
    3 5 -10 52.86
    3 5 -10 50.78
    3 -5 -9 11.56
    3 5 -9 19.65
    3 5 -9 18.28
    -3 5 9 25.12
    3 5 -8 985.79
    -3 5 8 979.16
    3 -5 -8 880.09
    3 5 -8 995.68
    -3 5 8 918.53
    3 5 -7 681.46
    3 5 -7 833.99
    -3 5 7 700.88
    -3 5 6 28.44
    3 5 -6 12.77
    3 5 -5 104.05
    3 5 -4 168.53
    -3 5 4 164.01
    -3 5 3 173
    3 5 -3 114.98
    -3 5 2 250.26
    3 5 -2 212.54
    3 5 -1 3769.39
    -3 5 1 3666.26
    3 5 -1 3540.46
    3 5 0 12.39
    3 5 0 19.73
    3 5 0 14.93
    3 5 1 34.23
    3 5 1 34.16
    3 -5 1 42.01
    -3 -5 -1 57.52
    -3 5 -1 53.99
    3 5 2 16.35
    3 -5 2 20.37
    -3 -5 -2 22.42
    -3 -5 -3 477.42
    3 5 3 443.89
    3 5 4 9.43
    3 5 4 11.6
    -3 -5 -4 33.24
    -3 -5 -5 773.57
    3 5 5 879.75
    3 5 6 655.11
    -3 -5 -6 666.54
    -3 -5 -7 94.73
    3 5 7 109.46
    -3 -5 -8 57.92
    -3 -5 -9 83.2
    -3 -5 -10 33.91
    -3 -5 -11 1837.47
    -3 -5 -12 402.65
    -3 -5 -13 94.68
    -3 -5 -14 -2.52
    -3 -5 -15 272.88
    -3 -5 -16 219.4
    -3 -5 -17 512.45
    -3 -5 -18 145.89
    3 6 -20 16.82
    3 6 -19 6.92
    3 6 -19 13.42
    3 6 -18 361.38
    3 6 -18 292.7
    3 6 -17 5.77
    3 6 -17 -0.61
    3 6 -16 45.71
    3 6 -16 67.71
    3 6 -16 73.97
    3 6 -15 96.29
    3 6 -15 42.85
    3 6 -14 34.27
    3 6 -14 14.48
    3 6 -13 20.44
    3 6 -13 32.2
    3 6 -12 197.85
    3 6 -12 147.19
    3 6 -11 49.39
    3 6 -11 61.42
    3 6 -10 500.62
    3 6 -10 487.75
    -3 6 9 31.34
    3 6 -9 14.98
    3 6 -9 25.69
    3 6 -8 881.19
    3 6 -8 843.53
    -3 6 8 676.37
    -3 6 7 48.08
    3 6 -7 1.52
    3 6 -7 9.9
    -3 6 6 220.99
    3 6 -6 183.34
    3 6 -5 155.15
    3 6 -4 1735.1
    -3 6 4 1674.64
    3 6 -3 1120.03
    -3 6 3 1132.93
    -3 6 2 953.87
    3 6 -2 1163.64
    3 6 -1 4.41
    -3 6 1 -4.18
    3 6 -1 8.52
    3 6 0 53.82
    3 6 0 11.72
    -3 6 0 43.93
    -3 -6 0 22.5
    3 6 0 32.04
    3 6 1 1228.07
    3 6 1 1209.3
    -3 6 -1 1240.02
    -3 -6 -1 1266.99
    -3 -6 -2 1070.6
    3 6 2 1022.95
    -3 6 -2 1069.25
    -3 -6 -3 584.41
    3 6 3 635.31
    -3 6 -3 540.89
    3 6 4 48.67
    -3 -6 -4 52.81
    -3 6 -4 90.96
    3 6 5 179.62
    -3 -6 -5 135.41
    3 6 5 216.82
    -3 -6 -6 111.61
    3 6 6 72.56
    -3 -6 -7 293.27
    -3 -6 -8 1020.5
    -3 -6 -9 83.8
    -3 -6 -10 296.43
    -3 -6 -11 20.44
    -3 -6 -12 361.47
    -3 -6 -13 98.97
    -3 -6 -14 1070.89
    -3 -6 -15 -16.53
    -3 -6 -16 166.51
    -3 -6 -17 3.36
    -3 -6 -18 64.21
    3 7 -18 77.69
    3 7 -18 36.02
    3 7 -17 103.09
    3 7 -17 88.86
    3 7 -17 39.37
    3 7 -16 9.86
    3 7 -16 29.39
    3 7 -16 49.06
    3 7 -15 142.44
    3 7 -15 105.39
    3 7 -14 36.37
    3 7 -14 81.01
    3 7 -13 363.9
    3 7 -13 280.06
    3 7 -12 305.84
    3 7 -12 247.5
    3 7 -11 2.8
    3 7 -11 11.74
    3 7 -10 17.29
    3 7 -10 79.42
    -3 7 10 41.94
    3 7 -9 79.42
    3 7 -9 117.55
    -3 7 9 151.47
    3 7 -8 -1.51
    -3 7 8 16.84
    3 7 -7 405.23
    -3 7 7 480.85
    3 7 -6 9.89
    -3 7 6 34.34
    3 7 -5 35.07
    3 7 -4 352.61
    3 7 -3 235.36
    -3 7 3 253.97
    3 7 -2 541.45
    3 7 -2 507.17
    -3 7 2 471.11
    -3 -7 1 1948.52
    3 7 -1 1793.28
    3 7 -1 1898.54
    3 7 -1 1862.36
    -3 7 1 2055.39
    -3 -7 0 680.9
    3 7 0 849.31
    3 7 0 793.63
    -3 7 0 796.23
    3 7 1 116.21
    3 7 1 106.42
    -3 7 -1 138.09
    -3 -7 -1 118.56
    3 7 2 206.72
    -3 7 -2 152.39
    -3 -7 -2 138.03
    3 7 3 802.6
    -3 -7 -3 807.04
    -3 7 -3 817.62
    3 7 4 196.58
    -3 7 -4 254.69
    -3 -7 -4 265.22
    3 7 5 338.45
    3 7 5 307.14
    -3 -7 -5 323.53
    -3 7 -5 345.2
    -3 -7 -6 21.31
    -3 7 -6 51.52
    -3 -7 -7 120.25
    -3 7 -7 28.05
    -3 7 -8 181.42
    -3 -7 -8 126.65
    -3 -7 -9 32.14
    -3 7 -9 72.35
    -3 -7 -10 69.97
    -3 7 -10 83.86
    -3 -7 -11 1184.18
    -3 7 -11 908.62
    -3 7 -12 58.8
    -3 -7 -12 112.45
    -3 -7 -13 155.29
    -3 7 -13 106.63
    -3 -7 -14 26.82
    -3 7 -14 18.06
    -3 7 -15 130.87
    -3 7 -16 85.43
    3 8 -17 22.95
    3 8 -16 36.45
    3 8 -16 87.62
    3 8 -16 36.85
    3 8 -15 216.11
    3 8 -15 164.75
    3 8 -15 211.44
    3 8 -14 92.59
    3 8 -14 101.96
    3 8 -13 98.02
    3 8 -13 165.32
    3 8 -12 170.74
    3 8 -11 168.93
    3 8 -10 237.9
    -3 8 10 213.58
    -3 8 9 7.72
    3 8 -9 18.03
    -3 8 8 22.41
    3 8 -8 53.6
    -3 8 7 66.32
    3 8 -7 51.02
    -3 8 6 473.29
    3 8 -6 488.35
    -3 8 5 34.75
    3 8 -5 10.05
    3 8 -4 738.12
    3 8 -3 271.89
    3 8 -2 20.29
    -3 8 2 38.78
    3 8 -1 13.22
    -3 8 1 70.39
    3 8 -1 49.86
    3 8 0 243.82
    3 8 0 222.96
    -3 8 0 285.4
    -3 8 -1 456.04
    3 8 1 419.74
    3 8 1 431.22
    -3 8 -2 1045.48
    3 8 2 994.79
    -3 8 -3 262.75
    3 8 3 326.75
    3 8 4 79.05
    -3 8 -4 134.48
    3 8 5 41.29
    -3 8 -5 29.93
    -3 8 -6 147.1
    3 8 6 91.24
    -3 8 -7 111.79
    -3 8 -8 536.11
    -3 8 -9 103.2
    -3 8 -10 210.68
    -3 8 -11 27.26
    -3 8 -12 4.46
    -3 8 -13 78.11
    -3 8 -14 393.83
    3 9 -15 182.07
    3 9 -14 213.47
    3 9 -13 254.76
    3 9 -13 253.55
    3 9 -12 210.16
    3 9 -12 200.11
    3 9 -11 49.1
    3 9 -10 112.9
    -3 9 10 98.96
    -3 9 9 164.78
    3 9 -9 82.07
    3 9 -8 167.16
    -3 9 8 72.32
    -3 9 7 254.25
    3 9 -7 189.55
    -3 9 6 230.86
    3 9 -6 150.72
    3 9 -5 8.67
    -3 9 5 7.03
    3 9 -4 111.85
    3 9 -3 22.49
    3 9 -2 64.4
    3 9 -2 -3.67
    3 9 -1 208.73
    3 9 -1 163.19
    3 9 0 108.49
    3 9 0 88.98
    -3 9 0 156.37
    3 9 1 135.39
    -3 9 -1 130.65
    3 9 2 67.08
    -3 9 -2 21.34
    3 9 3 221.82
    -3 9 -3 201.75
    3 9 4 172.97
    -3 9 -4 229.33
    3 9 5 348.52
    -3 9 -5 243.16
    -3 9 -6 123.86
    3 9 6 141.9
    -3 9 -7 33.06
    -3 9 -8 17.94
    -3 9 -9 50.15
    -3 9 -10 42.76
    -3 9 -11 450.47
    -3 10 10 65.97
    3 10 -10 -9.62
    3 10 -9 383.38
    -3 10 9 287.86
    3 10 -8 26.38
    -3 10 8 25.8
    -3 10 7 40.59
    3 10 -7 77.92
    3 10 -6 114.83
    -3 10 6 98.07
    3 10 -5 64.73
    -3 10 5 -3.33
    3 10 -4 260.35
    -3 10 4 242.33
    3 10 -3 256.34
    3 10 -3 257.45
    3 10 -2 -4.05
    3 10 -2 43.7
    -3 10 2 2.34
    3 10 -1 -35.41
    3 10 -1 35.06
    -3 10 1 -9.07
    3 10 0 41.88
    3 10 1 150.84
    3 10 2 324.18
    -3 10 -2 290.74
    3 10 3 111.59
    -3 10 -3 106.26
    -3 10 -4 8.13
    3 10 4 -6.91
    -3 10 -5 13.18
    3 10 5 27.84
    -3 10 -6 109.84
    -3 10 -7 340.9
    -3 11 9 26.36
    -3 11 8 7.82
    -3 11 7 57.24
    -3 11 6 265.35
    3 11 -6 282.18
    -3 11 5 -13.33
    3 11 -5 45.23
    3 11 -4 23.48
    -3 11 4 -8.16
    -3 11 3 69.7
    3 11 -3 68.27
    -3 11 2 88.92
    3 11 -2 63.2
    3 11 -1 200.45
    -3 11 0 51.89
    -3 11 -1 310.94
    -3 11 -2 -2.07
    -3 11 -3 313.47
    -3 11 -4 121.32
    4 0 -23 30.02
    4 0 -22 199.2
    4 0 -21 27.33
    4 0 -20 71.06
    4 0 -19 37.17
    4 0 -18 1102.38
    4 0 -17 19.46
    4 0 -16 101.79
    4 0 -15 11.93
    4 0 -15 32.79
    4 0 -14 184.31
    4 0 -14 150.63
    4 0 -13 -5.72
    4 0 -13 5.78
    4 0 -13 3.6
    4 0 -12 329.06
    4 0 -12 360.9
    4 0 -12 455.24
    4 0 -11 8.77
    4 0 -11 0.32
    4 0 -10 3187.25
    4 0 -9 1.61
    4 0 -8 2038.79
    4 0 -7 -5.27
    -4 0 6 495.2
    4 0 -5 0.06
    4 0 -4 24595.58
    4 0 -3 -1.09
    -4 0 3 3.72
    4 0 -2 1114.13
    4 0 -1 -5.66
    -4 0 0 6773.98
    4 0 0 6781.52
    4 0 1 6.99
    -4 0 -1 22.07
    -4 0 -2 1829.73
    -4 0 -3 7.77
    -4 0 -4 30.1
    -4 0 -5 2.37
    -4 0 -6 6778.45
    -4 0 -7 21.56
    -4 0 -8 270.5
    -4 0 -9 27.37
    -4 0 -10 9.25
    -4 0 -11 3.91
    -4 0 -12 94.22
    -4 0 -13 17.04
    -4 0 -14 404.47
    -4 0 -15 9.32
    -4 0 -16 100.33
    -4 0 -17 9.13
    -4 0 -18 261.29
    -4 0 -19 18.63
    -4 0 -20 298.03
    4 1 -23 74.26
    4 1 -22 45.41
    4 -1 -21 243.01
    4 1 -21 287.46
    4 -1 -20 39.88
    4 1 -20 75.77
    4 -1 -19 234.21
    4 1 -19 192.66
    4 1 -18 5.36
    4 -1 -18 39.79
    4 1 -17 231.02
    4 -1 -17 191.29
    4 1 -17 230.84
    4 -1 -16 24.17
    4 1 -16 22.15
    4 1 -16 72.53
    4 1 -15 1681.92
    4 1 -15 1690.88
    4 -1 -15 1699.27
    4 1 -14 527.78
    4 -1 -14 468.24
    4 1 -14 439.21
    4 1 -14 498.49
    4 1 -13 655.34
    4 -1 -13 645.23
    4 1 -13 599.11
    4 1 -13 574.28
    4 1 -12 344.36
    4 -1 -12 401.27
    4 1 -12 353.64
    4 1 -12 419.18
    4 -1 -11 302.66
    4 -1 -11 337.27
    4 1 -11 276.16
    4 1 -11 255.61
    4 1 -11 339.92
    4 1 -10 1133.37
    4 -1 -10 1102.91
    4 -1 -10 1092.55
    4 1 -10 1045.43
    4 1 -10 1144.66
    4 -1 -9 931.85
    4 1 -9 898.6
    4 1 -9 993.35
    4 1 -9 946.96
    4 -1 -9 982.85
    4 1 -8 359.92
    -4 1 8 345.41
    4 -1 -8 370.56
    4 1 -8 382.53
    4 -1 -8 383.57
    4 1 -7 495.74
    4 -1 -7 474.43
    -4 1 7 452.18
    4 1 -7 443.24
    4 -1 -6 849.54
    4 1 -6 922.43
    -4 -1 6 911.46
    -4 1 5 461.41
    4 -1 -5 381.72
    4 1 -5 430.66
    -4 -1 5 473.63
    4 -1 -4 201.65
    -4 1 4 202.53
    4 1 -4 208.78
    -4 1 3 8683.75
    4 1 -3 8958.17
    4 1 -3 8728.14
    4 -1 -3 8893.46
    4 1 -2 2450.85
    4 1 -2 2542.02
    4 -1 -2 2472.76
    -4 -1 2 2500.11
    4 1 -1 26584.66
    -4 -1 1 26848.86
    4 1 0 1649.03
    -4 1 0 1738.7
    -4 1 -1 5031.6
    4 -1 1 4959.8
    -4 -1 -1 5001.59
    4 1 1 4882.94
    -4 1 -2 8.7
    -4 -1 -2 14.88
    4 1 2 11.78
    -4 1 -3 1223.84
    -4 -1 -3 1213.68
    4 1 3 1264.31
    -4 -1 -4 1307.84
    -4 1 -4 1143.28
    -4 -1 -5 1210.1
    -4 1 -5 1188.45
    -4 1 -6 43.91
    -4 -1 -6 38.02
    -4 1 -7 22.2
    -4 -1 -7 44.96
    -4 1 -8 -5.89
    -4 -1 -8 14.4
    -4 1 -9 219.24
    -4 -1 -9 223.33
    -4 -1 -10 87.67
    -4 1 -10 91.39
    -4 -1 -11 1451
    -4 1 -11 1366.39
    -4 1 -12 100.78
    -4 -1 -12 70
    -4 -1 -13 207.29
    -4 1 -13 223.25
    -4 1 -14 -4.62
    -4 -1 -14 5.44
    -4 1 -15 290.74
    -4 -1 -15 301.14
    -4 1 -16 6.58
    -4 -1 -16 69.61
    -4 -1 -17 50.68
    -4 1 -17 67.09
    -4 -1 -18 2.61
    -4 1 -18 24.36
    -4 1 -19 30.78
    -4 -1 -19 26.83
    4 2 -23 94.16
    4 2 -22 153.41
    4 2 -21 50.34
    4 2 -20 17.77
    4 2 -19 22.97
    4 2 -19 20.8
    4 2 -18 1136.45
    4 2 -18 887.49
    4 2 -17 20
    4 2 -17 7.75
    4 2 -16 539.37
    4 2 -16 575.69
    4 2 -15 52.26
    4 2 -15 51.66
    4 2 -15 20.38
    4 2 -14 5.98
    4 2 -14 -19.9
    4 2 -14 16.4
    4 2 -13 41.88
    4 2 -13 61.92
    4 2 -13 57.36
    4 -2 -12 2456.18
    4 2 -12 2539.55
    4 2 -12 2443
    4 2 -12 2408.56
    4 2 -11 37.27
    4 -2 -11 18.82
    4 2 -11 23.55
    4 2 -11 0.19
    4 2 -10 2507.25
    4 2 -10 2407.14
    4 2 -10 2336.96
    4 -2 -10 2451.04
    -4 2 9 212.42
    4 2 -9 133.34
    4 2 -9 230.53
    4 2 -9 216.81
    4 -2 -9 170.22
    4 2 -8 1349.03
    -4 2 8 1254.78
    4 2 -8 1249.34
    4 2 -8 1271.13
    4 -2 -8 1219.13
    4 2 -7 2138.94
    4 2 -7 2061.5
    4 -2 -7 2128.78
    -4 2 6 1519.59
    -4 2 6 1579.91
    -4 2 6 1527.85
    4 2 -6 1620.43
    4 2 -6 1658.31
    -4 2 5 659.22
    4 2 -5 618.12
    4 2 -5 659.45
    -4 2 5 612.46
    4 2 -4 290.79
    4 2 -4 296.37
    4 2 -3 646.87
    4 2 -2 99.76
    -4 -2 2 102.95
    4 2 -1 76.9
    -4 2 1 70.47
    -4 -2 1 98.32
    4 2 -1 85.76
    4 2 0 154.57
    -4 2 0 158.87
    4 2 0 144.69
    -4 -2 -1 536.39
    -4 2 -1 533.06
    4 2 1 448.64
    4 -2 1 490.86
    -4 2 -2 612.89
    -4 -2 -2 652.02
    4 2 2 635.51
    4 2 3 2429.79
    -4 2 -3 2505.11
    -4 -2 -3 2504.84
    -4 2 -4 59.34
    4 2 4 40.68
    -4 -2 -4 72.62
    -4 2 -5 24.69
    -4 -2 -5 2.02
    -4 2 -6 873.3
    -4 -2 -6 907.59
    -4 -2 -7 115.74
    -4 2 -7 101.06
    -4 2 -8 534.76
    -4 -2 -8 507.24
    -4 2 -9 14.59
    -4 -2 -9 4.53
    -4 -2 -10 108.9
    -4 2 -10 116.35
    -4 2 -11 53.81
    -4 -2 -11 32.34
    -4 -2 -12 778.31
    -4 2 -12 809.13
    -4 2 -13 -8.52
    -4 -2 -13 12.77
    -4 2 -14 427.05
    -4 -2 -14 367.26
    -4 2 -15 27.67
    -4 -2 -15 18.14
    -4 2 -16 -6.24
    -4 -2 -16 35.83
    -4 -2 -17 -12.27
    -4 2 -17 28.32
    -4 -2 -18 497.16
    -4 -2 -19 23.72
    4 3 -22 98.24
    4 3 -21 65.39
    4 3 -20 24.17
    4 3 -20 45.53
    4 3 -19 374.62
    4 3 -19 305.99
    4 3 -18 33.98
    4 3 -18 31.87
    4 3 -17 80.56
    4 3 -17 97.09
    4 3 -16 155.78
    4 3 -16 147.87
    4 3 -15 1294.43
    4 3 -15 1538.43
    4 3 -15 1446.64
    4 3 -14 67.86
    4 3 -14 50.25
    4 3 -14 77.36
    4 3 -13 320.68
    4 3 -13 352.7
    4 3 -13 304.03
    4 3 -12 924.85
    4 3 -12 1134.63
    4 3 -12 964.7
    4 3 -11 80.39
    4 3 -11 66.34
    4 3 -11 72.76
    4 3 -10 188.03
    4 3 -10 158.59
    4 3 -10 127
    -4 3 9 1720.34
    4 3 -9 1811.17
    4 3 -9 1644.73
    4 3 -9 1630.8
    4 3 -8 52.57
    4 3 -8 107.26
    4 3 -8 84.72
    -4 3 7 49.62
    4 3 -7 94.17
    -4 3 7 39.76
    4 3 -7 55.39
    -4 3 6 13.72
    -4 3 6 14.92
    -4 3 6 13.19
    4 3 -6 22.61
    -4 3 6 36.25
    4 3 -6 12.45
    -4 3 5 77.74
    4 3 -5 72.43
    4 3 -5 83.25
    -4 3 5 77.37
    -4 3 4 16.79
    -4 3 4 -0.84
    4 3 -4 11.93
    4 3 -4 2.07
    4 3 -3 11290.2
    4 3 -3 10851
    4 3 -2 142.04
    4 3 -1 634.58
    -4 3 1 606.26
    4 3 0 -0.58
    -4 3 0 2.17
    -4 3 -1 2720.26
    4 -3 1 2627.57
    4 3 1 2678.13
    -4 -3 -1 2501.72
    -4 -3 -1 2560.93
    4 3 1 2651.3
    -4 3 -2 2088.88
    -4 -3 -2 1975.92
    4 3 2 2049.72
    4 -3 2 2096
    -4 3 -3 303.29
    -4 -3 -3 259.29
    4 3 3 251
    -4 3 -4 246.43
    -4 -3 -4 233.44
    4 3 4 263.44
    -4 -3 -5 1086.43
    4 3 5 1155.02
    -4 3 -5 1211.14
    -4 3 -6 23.25
    4 3 6 15.28
    -4 -3 -6 3.72
    -4 -3 -7 527.06
    -4 3 -7 681.22
    -4 -3 -8 2232.09
    -4 3 -8 2035.46
    -4 -3 -9 801
    -4 3 -9 767.87
    -4 3 -10 34.8
    -4 -3 -10 43.8
    -4 -3 -11 458.67
    -4 -3 -11 534.99
    -4 3 -11 534.92
    -4 3 -12 52.53
    -4 -3 -12 79.58
    -4 3 -13 47.59
    -4 -3 -13 61.33
    -4 3 -14 75.28
    -4 -3 -14 49.83
    -4 -3 -15 515.87
    -4 -3 -16 20.13
    -4 -3 -17 90.59
    -4 -3 -18 -9.84
    4 4 -21 8.7
    4 4 -21 17.71
    4 4 -20 82.25
    4 4 -20 87.97
    4 4 -19 66.46
    4 4 -19 -13.06
    4 4 -18 267.71
    4 4 -18 251.67
    4 4 -17 29.84
    4 4 -17 11.1
    4 4 -16 122.59
    4 4 -16 77.69
    4 4 -15 7.12
    4 4 -15 5.43
    4 4 -15 17.83
    4 4 -14 -0.88
    4 4 -14 36.45
    4 4 -14 3.4
    4 4 -13 332.86
    4 4 -13 266.71
    4 4 -13 305.93
    4 4 -12 780.67
    4 4 -12 879.43
    4 4 -12 705.82
    4 4 -11 19.15
    4 4 -11 10.36
    4 4 -11 32.59
    4 4 -10 1160.01
    4 4 -10 1125.5
    4 4 -10 1040.94
    -4 4 9 49.22
    4 4 -9 37.25
    4 4 -9 29.97
    4 4 -9 42.73
    -4 4 8 176.21
    4 4 -8 184.15
    -4 4 8 197.6
    4 4 -8 227.61
    4 4 -8 227.86
    4 4 -7 1895.43
    -4 4 7 2065.45
    4 4 -7 1970.92
    -4 4 7 2096.98
    -4 4 6 3850.14
    4 4 -6 3806.45
    -4 4 6 3915.44
    4 4 -6 3827.94
    -4 4 5 434.35
    4 4 -5 395.11
    4 4 -5 483.97
    -4 4 5 479.54
    4 4 -4 69.2
    4 4 -4 78.66
    -4 4 4 90.57
    -4 4 3 8.75
    4 4 -3 5.8
    4 4 -3 4.94
    4 4 -2 1080.94
    4 4 -2 1145.77
    4 4 -2 1062.14
    4 4 -1 46.98
    4 4 0 907.5
    4 4 1 14.71
    4 -4 1 36.1
    -4 -4 -1 40.73
    4 4 2 339.6
    4 4 2 315.27
    -4 -4 -2 281.03
    4 -4 2 286.99
    4 4 3 1021.8
    -4 -4 -3 1066.56
    -4 -4 -4 757.08
    4 4 4 688.88
    4 4 5 39.59
    -4 4 -5 19.47
    -4 -4 -5 37.25
    -4 -4 -6 1785.07
    -4 4 -6 1701.65
    4 4 6 1733.76
    -4 -4 -7 501.24
    4 4 7 504.54
    -4 4 -7 421.32
    -4 -4 -8 870.59
    -4 4 -8 799.02
    -4 -4 -9 288.39
    -4 -4 -10 84.28
    -4 -4 -11 130.99
    -4 -4 -12 546.43
    -4 -4 -13 7.61
    -4 -4 -14 15.7
    -4 -4 -15 -36.62
    -4 -4 -16 -12.87
    -4 -4 -17 29.24
    -4 -4 -18 179.04
    4 5 -21 179
    4 5 -20 8.97
    4 5 -20 2.23
    4 5 -19 78.01
    4 5 -19 85.03
    4 5 -18 68.71
    4 5 -18 58.13
    4 5 -17 614.75
    4 5 -17 618.08
    4 5 -16 309
    4 5 -16 347.8
    4 5 -16 380.03
    4 5 -15 406.55
    4 5 -15 414.59
    4 5 -15 500.25
    4 5 -14 21.2
    4 5 -14 31.79
    4 5 -14 9.4
    4 5 -13 774.85
    4 5 -13 837.32
    4 5 -13 781.06
    4 5 -12 30.08
    4 5 -12 34.92
    4 5 -12 10.58
    4 5 -11 89.79
    4 5 -11 79.18
    4 5 -10 101.63
    4 5 -10 170.29
    4 5 -9 999.11
    4 5 -9 1059.65
    -4 5 9 1059.78
    4 5 -8 511.97
    -4 5 8 608.46
    -4 5 7 165.92
    -4 5 7 173.31
    4 5 -7 238.9
    4 5 -6 43.76
    4 5 -6 22.82
    -4 5 6 29.24
    4 5 -5 198.79
    4 5 -5 127.66
    -4 5 5 120.65
    4 5 -4 1062.75
    4 5 -4 1025.96
    -4 5 4 1026.96
    4 5 -3 899.45
    4 5 -3 990.44
    -4 5 3 985.03
    4 5 -2 61.28
    4 5 -2 129.66
    -4 5 2 87.57
    4 5 -2 72.3
    4 5 -1 162.32
    4 5 -1 157.48
    -4 5 1 146.13
    4 5 0 36.37
    -4 -5 0 12.85
    4 5 1 1.55
    4 -5 1 7.32
    -4 -5 -1 5.89
    4 5 2 161.03
    -4 -5 -2 200.73
    4 5 3 959.3
    -4 -5 -3 762.79
    4 5 3 844.04
    -4 -5 -4 440.37
    4 5 4 436.84
    4 5 5 46.04
    -4 -5 -5 45.02
    -4 -5 -6 164.77
    4 5 6 194.87
    -4 -5 -7 54.69
    4 5 7 40.14
    -4 -5 -8 523.41
    -4 -5 -9 671.41
    -4 -5 -10 149.28
    -4 -5 -11 74.59
    -4 -5 -12 158.1
    -4 -5 -13 50.64
    -4 -5 -14 3.27
    -4 -5 -15 419.64
    -4 -5 -16 -5.41
    -4 -5 -17 69.59
    4 6 -20 61.59
    4 6 -19 51.89
    4 6 -19 128.27
    4 6 -18 244.02
    4 6 -18 216.58
    4 6 -17 58.26
    4 6 -17 137.04
    4 6 -16 116.23
    4 6 -16 112.6
    4 6 -16 154.42
    4 6 -15 28.38
    4 6 -15 45.27
    4 6 -15 23.7
    4 6 -14 315.79
    4 6 -14 347.1
    4 6 -14 342.86
    4 6 -13 73.44
    4 6 -13 31.98
    4 6 -13 37.21
    4 6 -12 573.56
    4 6 -12 790.92
    4 6 -12 642.93
    4 6 -11 30.38
    4 6 -11 16.09
    4 6 -10 598.99
    -4 6 10 583.67
    -4 6 9 7.71
    4 6 -9 47.62
    -4 6 8 282.69
    4 6 -8 322.59
    -4 6 7 139.11
    4 6 -7 144.37
    4 6 -6 858.77
    4 6 -6 906.1
    -4 6 5 33.37
    4 6 -5 35.59
    4 6 -5 16.02
    4 6 -4 70.95
    4 6 -4 75.54
    -4 6 4 59.17
    4 6 -3 910.85
    -4 6 3 1024.71
    4 6 -3 876.61
    4 6 -2 151.86
    4 6 -2 113.72
    4 6 -2 138.72
    -4 6 2 103.38
    4 6 -1 900.73
    4 6 -1 885.79
    -4 6 1 747.2
    4 6 -1 766.03
    -4 -6 0 24.46
    4 6 0 61.34
    -4 6 0 67.8
    4 6 1 226.54
    -4 6 -1 223.98
    -4 -6 -1 197
    -4 6 -2 80.77
    4 6 2 57.08
    -4 -6 -2 74.14
    4 6 3 277.31
    4 6 3 221.07
    -4 -6 -3 218.72
    4 6 4 22.22
    -4 -6 -4 11.33
    4 6 4 -6.69
    4 6 5 661.6
    -4 -6 -5 555.79
    -4 -6 -6 1069.96
    4 6 6 1113.86
    -4 -6 -7 33.96
    -4 -6 -8 223.92
    -4 -6 -9 -7.05
    -4 -6 -10 74.06
    -4 -6 -11 30.36
    -4 -6 -12 143.35
    -4 -6 -13 23.37
    -4 -6 -14 17.78
    -4 -6 -15 25.54
    -4 -6 -16 27.4
    -4 -6 -17 42.08
    4 7 -18 58.94
    4 7 -18 1.46
    4 7 -17 155.38
    4 7 -17 38
    4 7 -16 180.61
    4 7 -16 86.4
    4 7 -15 296.31
    4 7 -15 203.15
    4 7 -14 84.45
    4 7 -14 24.11
    4 7 -13 240.01
    4 7 -13 214.87
    4 7 -12 17.3
    4 7 -12 25.98
    4 7 -11 22.18
    4 7 -11 39.31
    -4 7 10 67.82
    4 7 -10 101.61
    4 7 -10 79.58
    -4 7 9 267.59
    4 7 -9 256.02
    4 7 -9 189.63
    -4 7 8 -1.76
    4 7 -8 30.9
    4 7 -8 13.61
    -4 7 7 143.18
    4 7 -7 164.37
    4 7 -7 204.43
    4 7 -6 106.13
    4 7 -6 124.26
    4 7 -5 409.93
    4 7 -5 290.7
    4 7 -4 4.16
    4 7 -4 11.31
    -4 7 4 5.64
    4 7 -3 250.16
    -4 7 3 310.42
    4 7 -3 300.42
    4 7 -2 14.59
    4 7 -2 11.58
    -4 7 2 8.68
    4 7 -1 283.65
    -4 -7 1 230.99
    4 7 -1 275.14
    -4 7 1 279.73
    -4 -7 0 447.7
    4 7 0 448.33
    -4 7 0 481.37
    4 7 1 211.12
    -4 -7 -1 242.28
    -4 7 -1 244.47
    -4 7 -2 937.5
    -4 -7 -2 859.88
    4 7 2 916.25
    -4 -7 -3 674.81
    -4 7 -3 657.44
    4 7 3 634.45
    4 7 4 432.23
    4 7 4 469.91
    -4 -7 -4 407.59
    -4 7 -4 397.18
    4 7 5 230.72
    -4 -7 -5 158.01
    -4 7 -5 182.16
    -4 -7 -6 55.34
    -4 7 -6 86.62
    -4 -7 -7 23.29
    -4 7 -7 32.28
    -4 -7 -8 233.98
    -4 -7 -9 183.84
    -4 -7 -10 -2.18
    -4 -7 -11 59.16
    -4 -7 -12 21.2
    -4 -7 -13 63.48
    -4 -7 -14 82.8
    -4 7 -15 239.18
    -4 -7 -15 120.26
    4 8 -17 26.88
    4 8 -16 82.54
    4 8 -16 26.24
    4 8 -15 11.99
    4 8 -15 32.25
    4 8 -14 80.72
    4 8 -14 59.99
    4 8 -13 198.43
    4 8 -13 172
    4 8 -12 252.53
    4 8 -12 273.08
    4 8 -11 30.43
    4 8 -11 69.24
    -4 8 10 77.98
    4 8 -10 30.12
    4 8 -10 94.51
    -4 8 9 31.49
    4 8 -9 35.66
    4 8 -9 29.49
    -4 8 8 218.26
    4 8 -8 242.86
    4 8 -8 251.63
    -4 8 7 286.77
    4 8 -7 268.46
    4 8 -7 259.99
    -4 8 6 404.86
    4 8 -6 539.02
    4 8 -6 467.3
    4 8 -5 11.87
    4 8 -4 36.3
    4 8 -3 115.97
    4 8 -3 92.56
    -4 8 3 32.25
    4 8 -2 13.33
    4 8 -2 42.73
    -4 -8 2 17.79
    -4 8 2 10.14
    4 8 -1 257.41
    4 8 -1 280.81
    -4 -8 1 312.24
    -4 8 1 255.69
    4 8 0 94.39
    -4 -8 0 187.49
    -4 8 0 127.65
    4 8 1 52.31
    -4 -8 -1 77.85
    -4 8 -1 64.12
    -4 -8 -2 428.88
    4 8 2 488.68
    -4 8 -2 466.7
    -4 8 -3 57.11
    -4 -8 -3 113.1
    4 8 3 134.04
    4 8 4 363.68
    -4 -8 -4 247.57
    -4 8 -4 301.95
    -4 8 -5 185.71
    4 8 5 244.26
    -4 8 -6 178.62
    -4 8 -7 60.74
    -4 8 -8 152.58
    -4 8 -9 129.85
    -4 8 -10 -27.78
    -4 8 -11 -16.31
    -4 8 -12 22.64
    -4 8 -13 1.65
    4 9 -15 222.98
    4 9 -14 6.63
    4 9 -13 146.63
    4 9 -13 84.9
    4 9 -12 63.97
    4 9 -12 103.87
    4 9 -11 173.29
    4 9 -11 206.49
    -4 9 10 339.14
    4 9 -10 288.78
    4 9 -10 332.06
    -4 9 9 20.71
    4 9 -9 69.31
    -4 9 8 46.38
    4 9 -8 54.97
    -4 9 7 168.74
    4 9 -7 165.27
    -4 9 6 -14.39
    4 9 -6 -14.26
    4 9 -5 30.57
    -4 9 5 28.08
    4 9 -4 73
    4 9 -3 60.47
    4 9 -3 74.95
    4 9 -2 27.41
    4 9 -2 28.71
    -4 9 2 34.09
    4 9 -1 68.6
    4 9 -1 37.22
    -4 9 1 36.89
    4 9 0 33.6
    -4 9 0 36.74
    4 9 1 215.18
    -4 9 -1 114.96
    4 9 2 78.58
    -4 9 -2 84.85
    -4 9 -3 69.46
    4 9 3 23.97
    4 9 4 30.47
    -4 9 -4 97.4
    4 9 5 34.09
    -4 9 -5 8.99
    -4 9 -6 282.31
    -4 9 -7 90.31
    -4 9 -8 22.56
    -4 9 -9 163.24
    -4 9 -10 26.56
    -4 10 10 82.67
    4 10 -10 134.83
    4 10 -9 25.56
    -4 10 9 59.54
    -4 10 8 233.13
    4 10 -8 183.76
    -4 10 7 173.17
    4 10 -7 137.01
    -4 10 6 96.73
    4 10 -6 139.23
    4 10 -5 166.99
    4 10 -5 103.13
    -4 10 5 144.99
    -4 10 4 44.75
    4 10 -4 7.17
    4 10 -3 91.82
    4 10 -3 84.96
    4 10 -2 33.13
    4 10 -2 78.16
    4 10 -1 45.05
    4 10 0 35.2
    -4 10 0 14.08
    4 10 1 14.56
    -4 10 -1 -22.08
    4 10 2 27.48
    -4 10 -2 50.09
    4 10 3 17.78
    -4 10 -3 8.84
    4 10 4 110.71
    -4 10 -4 162.41
    -4 10 -5 107.06
    -4 10 -6 87.73
    -4 11 8 3.54
    -4 11 7 -19.71
    -4 11 6 164.9
    4 11 -6 83.63
    -4 11 5 145.29
    4 11 -5 155.23
    -4 11 4 157.09
    4 11 -4 85.34
    -4 11 3 79.63
    -4 11 0 77.59
    5 0 -22 27.05
    5 0 -21 29.09
    5 0 -20 292.25
    5 0 -19 31.3
    5 0 -18 1500.88
    5 0 -17 4.32
    5 0 -16 66.58
    5 0 -15 4.19
    5 0 -14 706.61
    5 0 -13 -9.06
    5 0 -12 1691.58
    5 0 -11 1.7
    5 0 -10 6377.59
    5 0 -8 249.89
    5 0 -7 9.16
    -5 0 7 3.24
    5 0 -6 5413.17
    5 0 -5 0.83
    5 0 -4 1881.67
    -5 0 4 1858.34
    5 0 -3 10.63
    5 0 -2 3608.44
    5 0 -1 6.75
    -5 0 0 10195.71
    5 0 0 10276.41
    5 0 1 16.07
    -5 0 -1 5.27
    -5 0 -2 556.78
    -5 0 -3 -3.34
    -5 0 -4 11148.7
    -5 0 -5 -2.92
    -5 0 -6 3013.16
    -5 0 -7 -1.95
    -5 0 -8 159.46
    -5 0 -9 -9.08
    -5 0 -10 456.96
    -5 0 -11 18.59
    -5 0 -12 352.93
    -5 0 -13 35.24
    -5 0 -14 135.71
    -5 0 -15 -19.98
    -5 0 -16 19.83
    -5 0 -17 14.51
    -5 0 -18 166.16
    5 1 -23 189.24
    5 1 -22 29.19
    5 1 -21 774.28
    5 1 -20 -17.04
    5 1 -19 168.54
    5 1 -18 -4.99
    5 1 -17 2111.02
    5 1 -17 1985.26
    5 1 -16 40.61
    5 1 -16 10.92
    5 1 -15 1358.95
    5 -1 -15 1313.54
    5 1 -15 1334
    5 -1 -14 220.36
    5 1 -14 118.09
    5 1 -14 192.18
    5 -1 -13 255.32
    5 1 -13 237.39
    5 1 -13 210.67
    5 -1 -12 314.88
    5 1 -12 257.8
    5 1 -12 305.2
    5 -1 -12 270.17
    5 -1 -11 1052.97
    5 1 -11 979.69
    5 1 -11 1040.63
    5 -1 -11 1075.33
    5 -1 -10 1348.91
    5 1 -10 1429.16
    5 -1 -10 1304.09
    5 1 -10 1473.25
    5 -1 -9 3476.53
    5 1 -9 3913.89
    5 1 -8 37.57
    5 -1 -8 74.01
    5 -1 -7 322.64
    5 1 -7 416.7
    -5 -1 7 384.97
    5 -1 -6 1682.46
    -5 -1 6 1767.44
    5 -1 -5 2069.34
    5 1 -5 1987.83
    5 1 -4 37.45
    5 1 -4 52.72
    5 -1 -4 33.05
    5 1 -3 18160.84
    -5 -1 3 18926.33
    5 -1 -3 17803.04
    5 1 -2 1352.36
    5 -1 -2 1343.14
    5 1 -1 1331.81
    -5 1 1 1371.25
    5 1 0 -7.39
    -5 1 0 -1.73
    -5 -1 0 9.98
    -5 1 -1 192.33
    -5 -1 -1 173.97
    5 1 1 183.34
    -5 -1 -2 2.82
    -5 1 -2 7.68
    5 1 2 8.2
    -5 1 -3 3376.81
    -5 -1 -3 3545.3
    5 1 3 3374.2
    -5 1 -4 1078.7
    -5 -1 -4 1087.57
    -5 1 -5 11.1
    -5 -1 -5 29.29
    -5 1 -6 43.03
    -5 -1 -6 57.31
    -5 1 -7 892.06
    -5 -1 -7 831.02
    -5 1 -8 231.2
    -5 -1 -8 285.85
    -5 1 -9 874.26
    -5 -1 -9 828.58
    -5 1 -10 53.88
    -5 -1 -10 26.48
    -5 -1 -11 615.52
    -5 1 -11 691.68
    -5 1 -12 11.41
    -5 -1 -12 20.7
    -5 -1 -13 390.85
    -5 1 -13 416.23
    -5 -1 -14 1.12
    -5 1 -14 42.47
    -5 1 -15 229.93
    -5 -1 -15 197.83
    -5 -1 -16 11.75
    -5 1 -16 39.62
    -5 1 -17 87.61
    -5 -1 -17 7.31
    -5 -1 -18 83.78
    -5 1 -18 88.82
    5 2 -23 3.65
    5 2 -22 76.55
    5 2 -21 30.39
    5 2 -20 383.41
    5 2 -19 33.49
    5 2 -19 51.33
    5 2 -18 1896.19
    5 2 -18 1871.81
    5 2 -17 46
    5 2 -17 41.76
    5 2 -16 174.21
    5 2 -16 181.4
    5 2 -15 59.52
    5 2 -15 38.27
    5 2 -14 1331.73
    5 2 -14 1160.21
    5 2 -14 1198.7
    5 2 -13 37.7
    5 2 -13 -1.02
    5 2 -13 8.94
    5 -2 -13 16.05
    5 2 -12 4780.84
    5 2 -12 4720.64
    5 -2 -12 4866.07
    5 2 -11 139.07
    5 2 -11 116.62
    5 -2 -11 117.17
    5 2 -10 1173.21
    5 2 -10 1242.47
    -5 2 10 1272
    5 -2 -10 1161.36
    5 2 -9 51.98
    5 -2 -9 16.68
    5 2 -9 29.12
    5 2 -8 3969.29
    5 2 -8 3944.92
    5 -2 -8 4086.87
    5 2 -7 214.52
    5 2 -7 156.21
    5 -2 -7 168.99
    -5 2 7 171.43
    -5 2 7 163.54
    5 2 -6 627.07
    5 2 -4 87.14
    5 2 -3 447.91
    5 2 -2 477.7
    5 2 -2 480.06
    5 2 -1 38.4
    -5 2 1 23.75
    -5 2 0 825.47
    5 2 0 881.15
    -5 2 -1 707.14
    5 2 1 688.76
    -5 -2 -1 739.13
    -5 2 -2 281.77
    5 2 2 285.02
    -5 -2 -2 273.28
    5 2 3 438.19
    -5 2 -3 378.48
    -5 -2 -3 460.42
    -5 2 -4 1886.94
    -5 -2 -4 1814.82
    5 2 4 1996.55
    -5 2 -5 372.22
    -5 -2 -5 320.55
    -5 -2 -6 2304.25
    -5 2 -6 2503.76
    -5 2 -7 29.25
    -5 -2 -7 32
    -5 2 -8 4.78
    -5 -2 -8 12.29
    -5 -2 -9 334.63
    -5 2 -9 374.91
    -5 2 -10 22.95
    -5 -2 -10 18.59
    -5 -2 -11 93.14
    -5 2 -11 85.36
    -5 2 -12 1648.83
    -5 -2 -12 1493.76
    -5 2 -13 45.63
    -5 -2 -13 46.77
    -5 2 -14 63.09
    -5 -2 -14 7.4
    -5 2 -15 49.21
    -5 -2 -15 19.64
    -5 2 -16 165.52
    -5 -2 -16 36.87
    -5 2 -17 64.24
    -5 -2 -17 10.85
    -5 -2 -18 285.53
    5 3 -22 54.42
    5 3 -21 338.55
    5 3 -20 11.51
    5 3 -20 42.46
    5 3 -19 230.57
    5 3 -19 336.35
    5 3 -18 14.88
    5 3 -18 49.04
    5 3 -17 671.73
    5 3 -17 680.13
    5 3 -16 52.97
    5 3 -16 30.59
    5 3 -15 2856.29
    5 3 -15 2766.09
    5 3 -15 2841.33
    5 3 -14 207.79
    5 3 -14 188.7
    5 3 -14 161.41
    5 3 -13 99.03
    5 3 -13 100.57
    5 3 -13 84.25
    5 3 -12 150.67
    5 3 -12 106.11
    5 3 -12 121.21
    5 3 -11 1949.75
    5 3 -11 2079.35
    -5 3 10 10.12
    5 3 -10 -10.54
    5 3 -9 2234.2
    5 3 -9 2228.72
    -5 3 8 126.06
    5 3 -8 91.4
    5 3 -8 152.03
    -5 3 7 203.46
    5 3 -7 201.54
    5 3 -7 225.61
    -5 3 7 196.39
    -5 3 6 40.55
    5 3 -6 14.68
    -5 3 6 13.21
    5 3 -5 4297
    5 3 -5 4086.88
    -5 3 5 4362.38
    5 3 -4 1516.49
    5 3 -4 1552.92
    -5 3 3 8319.5
    5 3 -3 8533.36
    5 3 -2 294.05
    -5 3 2 268.55
    -5 3 1 1147.09
    5 3 -1 1081.67
    -5 -3 1 1182.73
    5 3 -1 1138.77
    -5 3 0 212.02
    5 3 0 176.78
    -5 -3 0 214.86
    5 3 0 201.01
    -5 3 -1 723.25
    -5 -3 -1 771.95
    5 -3 1 647.63
    5 3 1 671.94
    -5 -3 -1 616.01
    -5 3 -2 3.39
    -5 -3 -2 8.62
    5 3 2 9.9
    -5 -3 -3 781
    -5 3 -3 937.34
    5 3 3 1013.51
    -5 3 -4 21.44
    -5 -3 -4 11.7
    5 3 4 2.68
    -5 3 -5 952.06
    -5 -3 -5 925.6
    5 3 5 908.63
    -5 3 -6 335.57
    -5 -3 -6 242.04
    -5 3 -7 20.25
    -5 -3 -7 22.42
    -5 3 -8 855.42
    -5 -3 -8 670.61
    -5 -3 -9 2770.27
    -5 3 -9 2653.9
    -5 3 -10 23.68
    -5 -3 -10 40.09
    -5 3 -11 96.43
    -5 -3 -11 52.11
    -5 3 -12 95.11
    -5 -3 -12 193.37
    -5 3 -13 289.03
    -5 -3 -13 248.2
    -5 3 -14 -8.96
    -5 -3 -14 12.46
    -5 3 -15 213.97
    -5 -3 -15 192.3
    -5 -3 -16 107.93
    -5 -3 -17 64.75
    -5 -3 -18 116.91
    5 4 -21 -27.8
    5 4 -21 18.98
    5 4 -20 356.32
    5 4 -20 208.27
    5 4 -19 2.71
    5 4 -19 21.44
    5 4 -18 449.17
    5 4 -18 560.63
    5 4 -17 100.86
    5 4 -17 27.61
    5 4 -16 24.81
    5 4 -16 49.15
    5 4 -15 -3.4
    5 4 -15 10.38
    5 4 -14 450.27
    5 4 -14 483.96
    5 4 -14 411.95
    5 4 -13 29.29
    5 4 -13 21.2
    5 4 -13 19.51
    5 4 -12 2888.18
    5 4 -12 2947.96
    5 4 -11 303.08
    5 4 -11 337.76
    5 4 -10 58.72
    5 4 -10 160.16
    5 4 -9 1204.14
    -5 4 9 1302.86
    5 4 -9 1161.43
    -5 4 9 1246.83
    5 4 -8 2074.6
    5 4 -8 2100.7
    -5 4 8 2026.53
    -5 4 7 24.48
    -5 4 7 9.89
    5 4 -7 10.23
    5 4 -7 20.65
    -5 4 7 5.65
    5 4 -6 3093.64
    -5 4 6 3291.67
    5 4 -6 3455.17
    -5 4 6 3394.92
    5 4 -5 55.64
    5 4 -5 50.64
    -5 4 5 32.66
    -5 4 5 8.66
    5 4 -4 51.95
    -5 4 4 73.14
    5 4 -4 46.91
    5 4 -3 204.84
    5 4 -2 2543.3
    5 4 -1 653.64
    -5 -4 0 4217.96
    5 4 0 4191.2
    5 4 1 28.27
    -5 4 -1 23.86
    5 4 1 -1.2
    -5 -4 -1 29.08
    5 -4 1 27.12
    -5 -4 -2 1806.5
    5 4 2 1800.63
    -5 4 -2 1789.05
    -5 4 -3 27.2
    -5 -4 -3 31.06
    5 4 3 37.88
    5 4 4 1729.24
    -5 -4 -4 1738.42
    -5 4 -4 1770.48
    -5 4 -5 20.59
    -5 -4 -5 25.67
    5 4 5 29.47
    -5 -4 -6 3260.61
    5 4 6 3393.54
    -5 4 -6 3348.58
    -5 4 -7 -6.09
    -5 -4 -7 -8.39
    -5 -4 -8 40.9
    -5 4 -8 12.2
    -5 4 -9 4.76
    -5 -4 -9 5.8
    -5 4 -10 38.24
    -5 -4 -10 14.73
    -5 -4 -11 31.98
    -5 4 -11 73.64
    -5 -4 -12 491.56
    -5 -4 -13 150.58
    -5 -4 -14 12.12
    -5 -4 -15 11.35
    -5 -4 -16 20.63
    -5 -4 -17 20.49
    5 5 -22 23.32
    5 5 -21 254.88
    5 5 -20 29.23
    5 5 -20 106.29
    5 5 -19 59.35
    5 5 -19 74.48
    5 5 -18 23.13
    5 5 -18 41.25
    5 5 -17 809.04
    5 5 -17 685.82
    5 5 -16 -5.43
    5 5 -16 23.29
    5 5 -15 1095.03
    5 5 -15 929.55
    5 5 -14 319.65
    5 5 -14 318.59
    5 5 -13 358.58
    5 5 -13 453.65
    5 5 -12 86.29
    5 5 -12 119.83
    5 5 -11 311.38
    5 5 -11 261.26
    5 5 -10 13.71
    5 5 -10 40.21
    -5 5 10 25.69
    5 5 -9 2588.66
    5 5 -9 2424.13
    -5 5 9 2722.22
    -5 5 8 158.99
    5 5 -8 174.02
    5 5 -8 165.22
    5 5 -7 -4.52
    -5 5 7 5.19
    5 5 -6 119.3
    5 5 -6 166.7
    -5 5 6 122.2
    5 5 -5 1533.61
    5 5 -5 1602.69
    -5 5 5 1550.71
    5 5 -4 417.38
    5 5 -4 415.87
    -5 5 4 398.94
    5 5 -3 3500.98
    5 5 -3 3308.01
    5 5 -3 3092.2
    -5 5 3 3295.1
    5 5 -2 145.38
    5 5 -1 211.67
    -5 -5 0 968.67
    5 5 0 1102.67
    5 5 1 108.08
    -5 -5 -1 187.41
    5 5 2 37.49
    5 5 2 26.47
    -5 -5 -2 25.32
    -5 -5 -3 1648.07
    5 5 3 1453.51
    5 5 4 402.29
    -5 -5 -4 397.31
    5 5 5 33.34
    -5 -5 -5 51.57
    -5 -5 -6 156.39
    5 5 6 129.66
    -5 -5 -7 468.94
    5 5 7 404.65
    -5 -5 -8 83.89
    -5 -5 -9 1083.16
    -5 -5 -10 252.98
    -5 -5 -11 82.54
    -5 -5 -12 -11.74
    -5 -5 -13 48.65
    -5 -5 -14 5.61
    -5 -5 -15 25
    -5 -5 -16 125.23
    -5 -5 -17 60.94
    5 6 -20 375.91
    5 6 -19 -16.7
    5 6 -19 74.15
    5 6 -18 248.04
    5 6 -18 241.59
    5 6 -17 68.72
    5 6 -17 44.56
    5 6 -16 78.45
    5 6 -16 116.46
    5 6 -15 141.9
    5 6 -15 132.97
    5 6 -14 699.92
    5 6 -14 708.55
    5 6 -13 116.62
    5 6 -13 146.17
    5 6 -12 1647.25
    5 6 -12 1516.76
    5 6 -11 147.52
    5 6 -11 206.93
    5 6 -10 535.52
    5 6 -10 488.88
    -5 6 10 593.36
    -5 6 9 31.54
    5 6 -9 31.55
    5 6 -9 47.17
    5 6 -8 521.53
    5 6 -8 559.8
    -5 6 8 540.88
    5 6 -7 170.48
    5 6 -7 141.11
    5 6 -6 1864.43
    -5 6 6 1847.68
    5 6 -6 1818.38
    5 6 -5 830.86
    5 6 -5 843.28
    -5 6 5 925.73
    5 6 -4 9.94
    -5 6 4 35.45
    5 6 -4 28.46
    5 6 -3 162.79
    5 6 -3 166.43
    5 6 -3 121.02
    -5 6 3 129.06
    5 6 -2 59.83
    -5 6 2 113.4
    -5 6 1 998.53
    5 6 -1 1017.02
    -5 -6 0 1177.2
    -5 6 0 1110.88
    5 6 0 1225.89
    -5 -6 -1 679.08
    5 6 1 613.68
    5 6 2 115.41
    -5 -6 -2 129.91
    5 6 2 152.45
    -5 -6 -3 525.55
    5 6 3 610.74
    5 6 3 521.95
    5 6 4 251.55
    -5 -6 -4 222.16
    -5 -6 -5 62.6
    5 6 5 56.69
    -5 -6 -6 1023.14
    5 6 6 961.49
    -5 -6 -7 33.87
    -5 -6 -8 22.98
    -5 -6 -9 100.13
    -5 -6 -10 146.09
    -5 -6 -11 8.43
    -5 -6 -12 76.75
    -5 -6 -13 -8.28
    -5 -6 -14 541.82
    -5 -6 -15 -14.96
    -5 -6 -16 -13.86
    5 7 -18 142.59
    5 7 -18 148.26
    5 7 -17 145.27
    5 7 -17 212.62
    5 7 -16 57.52
    5 7 -16 57.22
    5 7 -15 430.2
    5 7 -15 486.8
    5 7 -14 88.28
    5 7 -14 155.51
    5 7 -13 101.77
    5 7 -13 136.55
    5 7 -12 68.33
    5 7 -12 8.4
    5 7 -11 265.98
    5 7 -11 211.96
    -5 7 11 205.54
    -5 7 10 15.28
    5 7 -10 7.07
    5 7 -10 12.36
    5 7 -9 573.55
    5 7 -9 569.44
    -5 7 9 637.32
    -5 7 8 235.02
    5 7 -8 275.73
    5 7 -8 241.7
    -5 7 7 350.59
    5 7 -7 220.58
    5 7 -7 343.22
    5 7 -6 54.05
    5 7 -6 67.17
    5 7 -5 707.4
    -5 7 5 826.03
    5 7 -5 840
    5 7 -4 144.13
    5 7 -4 129.58
    5 7 -4 101.5
    -5 7 4 58.11
    5 7 -3 1402.65
    5 7 -3 1225.58
    -5 7 3 1331.95
    5 7 -2 305.82
    -5 7 2 298.65
    -5 -7 1 565.77
    -5 7 1 587.83
    5 7 -1 575.72
    5 7 0 400.48
    -5 7 0 432.68
    -5 -7 0 412.04
    5 7 1 369.33
    -5 -7 -1 394.78
    -5 7 -1 275.3
    -5 -7 -2 205.61
    5 7 2 128.42
    5 7 2 245.85
    -5 7 -2 143.84
    5 7 3 635.2
    -5 7 -3 741.47
    5 7 3 706.1
    -5 -7 -3 626.22
    5 7 4 354.28
    -5 -7 -4 269.24
    -5 7 -4 365.57
    -5 -7 -5 52.75
    -5 -7 -6 951.83
    -5 -7 -7 149
    -5 -7 -8 91.05
    -5 -7 -9 435
    -5 -7 -10 26.94
    -5 -7 -11 91.81
    -5 -7 -12 1.7
    -5 -7 -13 -17.72
    -5 -7 -14 100.05
    -5 -7 -15 49.84
    5 8 -17 57.57
    5 8 -16 8.63
    5 8 -16 55.28
    5 8 -15 116.07
    5 8 -15 187.16
    5 8 -14 326.11
    5 8 -14 244.08
    5 8 -13 22.31
    5 8 -13 9.51
    5 8 -12 510.04
    5 8 -12 509.82
    5 8 -11 93.84
    5 8 -11 126.27
    -5 8 11 154.95
    -5 8 10 110.4
    5 8 -10 168.69
    5 8 -10 164.67
    -5 8 9 203.51
    5 8 -9 231.16
    5 8 -9 219.67
    -5 8 8 499.42
    5 8 -8 366.75
    5 8 -8 500.97
    -5 8 7 60.95
    5 8 -7 137.11
    5 8 -7 80.11
    5 8 -6 511.15
    5 8 -5 167.81
    5 8 -4 217.5
    5 8 -4 241.88
    -5 8 4 314.55
    5 8 -3 373.21
    5 8 -3 410.29
    -5 8 3 286.73
    5 8 -2 136.29
    -5 -8 2 187
    -5 8 2 156.12
    5 8 -1 210.93
    -5 -8 1 223.36
    -5 8 1 341.15
    -5 -8 0 890.55
    -5 8 0 871.43
    5 8 0 863.78
    5 8 1 165.75
    -5 -8 -1 111.63
    -5 8 -1 95.01
    5 8 2 641.93
    -5 8 -2 744.05
    -5 -8 -2 632.57
    5 8 3 161.45
    5 8 3 92.16
    -5 -8 -3 117.8
    -5 8 -3 28.79
    -5 8 -4 287.1
    -5 -8 -4 301.35
    5 8 4 296.42
    -5 -8 -5 151.55
    -5 8 -5 64.95
    -5 -8 -6 198.98
    -5 8 -6 198.6
    -5 -8 -7 179.73
    -5 8 -7 279.29
    -5 -8 -8 258.36
    -5 8 -8 192.82
    -5 8 -9 16.55
    -5 8 -10 57.33
    -5 8 -11 26.97
    -5 8 -12 28.11
    5 9 -15 422.93
    5 9 -14 189.91
    5 9 -13 104.2
    5 9 -13 138.92
    5 9 -12 115.86
    5 9 -12 79.1
    5 9 -11 167.36
    -5 9 10 15.16
    5 9 -10 -14.57
    -5 9 9 175.35
    5 9 -9 118.65
    5 9 -8 80.92
    -5 9 8 62.91
    -5 9 7 566.31
    5 9 -7 439.07
    -5 9 6 367.65
    5 9 -6 441.68
    5 9 -5 66.1
    5 9 -5 227.46
    5 9 -4 66.77
    5 9 -4 41.21
    5 9 -3 347.73
    -5 9 3 397.1
    5 9 -2 -15.48
    -5 9 2 -13.36
    5 9 -1 87.26
    -5 9 1 61.04
    5 9 0 50.34
    -5 9 0 102.23
    5 9 1 81.12
    -5 9 -1 63.01
    5 9 2 56.52
    -5 9 -2 21.84
    5 9 3 96.17
    -5 9 -3 46.13
    -5 9 -4 32.15
    5 9 4 60
    -5 9 -5 51.6
    -5 9 -6 14.73
    -5 9 -7 76.81
    -5 9 -8 161.75
    -5 9 -9 148.56
    5 10 -10 222.96
    -5 10 9 42.1
    5 10 -9 62.93
    -5 10 8 143.62
    5 10 -8 69.14
    -5 10 7 -3.26
    5 10 -7 56.8
    5 10 -7 48.59
    -5 10 6 409.56
    5 10 -6 275.2
    5 10 -6 292.74
    5 10 -5 140.41
    -5 10 5 73.78
    5 10 -5 153.84
    5 10 -4 32.99
    5 10 -3 112.33
    5 10 -2 40.97
    5 10 -1 45.85
    -5 10 1 9.35
    5 10 0 282.77
    -5 10 0 217.55
    5 10 1 85.14
    -5 10 -1 39.13
    5 10 2 66.7
    -5 10 -2 113.26
    -5 10 -3 70.76
    5 10 3 81.69
    -5 10 -4 58.95
    -5 10 -5 108.1
    -5 11 7 219.17
    5 11 -6 57.02
    -5 11 6 76.82
    -5 11 5 62.23
    -5 11 4 55.65
    6 0 -19 9.82
    6 0 -18 118.26
    6 0 -17 -0.42
    6 0 -16 114.79
    6 0 -15 -21.38
    6 0 -14 2409.32
    6 0 -11 -0.11
    6 0 -10 3579.96
    6 0 -9 2.35
    6 0 -8 1259.9
    -6 0 8 1206.39
    6 0 -7 10.71
    6 0 -6 6518.05
    -6 0 5 1.01
    6 0 -5 14.82
    6 0 -4 32.82
    -6 0 4 30.68
    6 0 -3 9.28
    6 0 -2 70304.07
    6 0 -1 5.77
    -6 0 0 2601.37
    6 0 0 2612.72
    -6 0 -1 19.46
    -6 0 -2 3424.92
    -6 0 -3 -1.92
    -6 0 -4 14930.07
    -6 0 -5 1.03
    -6 0 -6 280.25
    -6 0 -7 7.17
    -6 0 -8 4.95
    -6 0 -9 14.16
    -6 0 -10 1321.82
    -6 0 -11 -7.08
    -6 0 -12 657.95
    -6 0 -13 -17.81
    -6 0 -14 31.43
    -6 0 -15 18.53
    -6 0 -16 333.55
    -6 0 -17 7.78
    -6 0 -18 200.45
    6 1 -23 238.51
    6 1 -22 44.14
    6 1 -21 15.45
    6 1 -20 16.42
    6 1 -19 100.09
    6 1 -18 -3.46
    6 1 -17 2286.91
    6 1 -16 40.09
    6 -1 -15 105.07
    6 1 -15 94.32
    6 -1 -14 11.63
    6 1 -14 22.89
    6 -1 -13 808.03
    6 1 -13 745.97
    6 -1 -12 5.08
    6 1 -12 28.35
    6 -1 -11 3530.61
    6 1 -11 3602.59
    6 -1 -10 644.74
    6 1 -10 605.62
    6 -1 -9 1762.52
    6 -1 -8 214.57
    -6 -1 8 211.5
    -6 -1 7 314.63
    6 1 -7 297.21
    6 -1 -7 309.47
    6 -1 -6 2609.41
    6 1 -6 2518.44
    6 1 -6 2486.84
    6 -1 -5 30382.03
    6 1 -5 30981.32
    6 1 -4 488.56
    6 -1 -4 443.03
    6 1 -3 17868.74
    6 -1 -3 17690.94
    6 -1 -2 249.89
    6 1 -2 241.07
    6 1 -1 300.68
    -6 1 1 277.88
    6 1 0 77.77
    -6 1 0 159.24
    -6 -1 0 134.71
    -6 1 -1 6396.15
    -6 -1 -1 6728.09
    6 1 1 6458.91
    6 1 2 189.82
    -6 1 -2 216.32
    -6 -1 -2 159
    -6 1 -3 333.1
    -6 -1 -3 309.19
    -6 1 -4 58.65
    -6 -1 -4 60.45
    -6 1 -5 1066.92
    -6 -1 -5 1052.3
    -6 1 -6 39.95
    -6 -1 -6 -7.88
    -6 1 -7 3931.63
    -6 -1 -7 3591.46
    -6 1 -8 449.15
    -6 -1 -8 438.79
    -6 1 -9 605.67
    -6 -1 -9 563.18
    -6 1 -10 37.66
    -6 -1 -10 57.58
    -6 1 -11 158.38
    -6 -1 -11 177.84
    -6 1 -12 21.32
    -6 -1 -12 28.46
    -6 1 -13 1105.29
    -6 -1 -13 1067.33
    -6 1 -14 62.89
    -6 -1 -14 0.5
    -6 1 -15 170.12
    -6 -1 -15 180.37
    -6 1 -16 58.38
    -6 -1 -16 62.88
    -6 1 -17 45.78
    -6 -1 -17 36
    -6 -1 -18 -13.9
    -6 1 -18 9.43
    6 2 -23 28.75
    6 2 -22 92.07
    6 2 -21 204.7
    6 2 -20 537.69
    6 2 -19 -19.96
    6 2 -18 52.93
    6 2 -17 36.77
    6 2 -17 12.24
    6 2 -16 117.89
    6 2 -16 163.77
    6 2 -15 106.52
    6 2 -15 91.49
    6 2 -14 3967.03
    6 2 -14 3929.28
    6 2 -13 129.05
    6 2 -13 133.19
    6 -2 -13 130.4
    6 -2 -12 1287.09
    6 2 -12 1288.94
    6 2 -12 1436.54
    6 2 -11 33.79
    6 2 -11 65.12
    6 -2 -11 55.74
    6 2 -10 1767.44
    6 -2 -10 1747.38
    6 -2 -9 173.77
    6 2 -9 151.57
    -6 2 8 7358.19
    6 2 -8 7252.86
    6 -2 -8 7375.69
    6 -2 -7 349.23
    -6 2 7 393
    6 2 -6 28.44
    6 2 -5 63.09
    6 2 -4 1390.71
    6 2 -4 1421.41
    6 2 -3 426.42
    6 2 -3 395.14
    -6 2 2 10493.81
    6 2 -2 10855
    -6 2 1 505.54
    6 2 -1 451.87
    -6 2 0 3356.26
    6 2 0 3153.84
    -6 -2 0 3228.3
    6 2 1 29.13
    -6 2 -1 42.77
    -6 -2 -1 72.76
    -6 2 -2 79.64
    -6 -2 -2 75.88
    6 2 2 76.29
    -6 2 -3 83.1
    -6 -2 -3 75.52
    6 2 3 104.68
    -6 2 -4 5946.86
    -6 -2 -4 5744.7
    6 2 4 5874.79
    -6 2 -5 18.28
    -6 -2 -5 8.82
    -6 2 -6 390.82
    -6 -2 -6 463.49
    -6 2 -7 22.19
    -6 -2 -7 6.91
    -6 2 -8 193.29
    -6 -2 -8 141.78
    -6 2 -9 265.23
    -6 -2 -9 307.11
    -6 2 -10 1393.12
    -6 -2 -10 1383.38
    -6 2 -11 260.13
    -6 -2 -11 153.41
    -6 2 -12 1317.39
    -6 -2 -12 1119.48
    -6 2 -13 94.95
    -6 -2 -13 156.71
    -6 2 -14 44.65
    -6 -2 -14 36.68
    -6 -2 -15 25.62
    -6 2 -15 2.7
    -6 -2 -16 935.13
    -6 2 -16 901.62
    -6 2 -17 18.7
    -6 -2 -17 66.72
    -6 2 -18 196.26
    6 3 -22 25.39
    6 3 -21 1.09
    6 3 -20 24.92
    6 3 -20 23.96
    6 3 -19 98.18
    6 3 -19 113.97
    6 3 -18 30.93
    6 3 -18 92.65
    6 3 -17 1159.7
    6 3 -17 1155.58
    6 3 -16 25.88
    6 3 -16 70.77
    6 3 -15 73.05
    6 3 -15 101.21
    6 3 -14 92.97
    6 3 -14 118.36
    6 3 -13 20.77
    6 3 -13 28.06
    6 3 -12 -1.33
    6 3 -12 9.91
    6 3 -11 6376.73
    6 3 -11 6289.09
    6 3 -10 712.39
    6 3 -10 688.2
    6 3 -9 117.68
    6 3 -9 74.43
    6 3 -8 477.52
    -6 3 8 521.54
    6 3 -8 536.73
    -6 3 8 566.7
    6 3 -7 1917.29
    -6 3 7 1817.28
    6 3 -5 10938.6
    6 3 -4 2297.73
    -6 3 3 5461.03
    6 3 -3 5598.83
    6 3 -2 2.52
    -6 3 2 0.96
    6 3 -2 13.66
    -6 3 1 1028.4
    6 3 -1 942.28
    6 3 -1 1046.91
    -6 3 0 492.72
    -6 -3 0 554.57
    6 3 0 541.88
    -6 -3 0 539.91
    -6 -3 -1 2902.78
    6 3 1 2935.97
    -6 3 -1 3062.09
    6 3 2 14.72
    -6 3 -2 -6.08
    -6 -3 -2 -1.96
    -6 3 -3 2994.09
    6 3 3 3287.07
    -6 -3 -3 3404.4
    -6 3 -4 14.29
    -6 -3 -4 5.31
    6 3 4 1.26
    -6 3 -5 139.55
    6 3 5 141.51
    -6 -3 -5 73.7
    -6 3 -6 1217.93
    -6 -3 -6 1214.13
    -6 3 -7 2484.34
    -6 -3 -7 2416.7
    -6 3 -8 -0.44
    -6 -3 -8 19.53
    -6 3 -9 1553.45
    -6 -3 -9 1457.53
    -6 3 -10 11.47
    -6 -3 -10 -1.72
    -6 3 -11 15.17
    -6 -3 -11 21.85
    -6 3 -12 424.88
    -6 -3 -12 388.03
    -6 -3 -13 917.84
    -6 3 -13 932.96
    -6 3 -14 -7.59
    -6 -3 -14 1.33
    -6 3 -15 72.81
    -6 -3 -15 19.27
    -6 3 -16 19.3
    -6 -3 -16 10.7
    -6 -3 -17 -29.82
    6 4 -21 79.05
    6 4 -21 84.81
    6 4 -20 332.47
    6 4 -20 292.62
    6 4 -19 85.46
    6 4 -19 136.86
    6 4 -18 40.74
    6 4 -18 34.81
    6 4 -17 103.77
    6 4 -17 91.42
    6 4 -16 2.38
    6 4 -16 4.11
    6 4 -15 155.24
    6 4 -15 253.59
    6 4 -14 1750.09
    6 4 -14 1735.31
    6 4 -13 355.04
    6 4 -13 225.37
    6 4 -12 747.94
    6 4 -12 702.69
    6 4 -11 18.08
    6 4 -11 -4.38
    6 4 -10 51.69
    6 4 -10 19.19
    6 4 -9 1075.51
    6 4 -9 1066.65
    -6 4 9 1100
    6 4 -8 6828.72
    6 4 -8 6689.73
    -6 4 8 6816.79
    -6 4 8 6891.07
    -6 4 7 875.94
    6 4 -7 836.08
    6 4 -7 674.83
    -6 4 7 811.32
    -6 4 6 274.21
    6 4 -6 261.18
    6 4 -6 298.63
    -6 4 6 269.77
    -6 4 5 557.97
    6 4 -5 577.71
    6 4 -4 1201.81
    6 4 -3 32.89
    6 4 -2 5833.15
    -6 4 1 126.64
    6 4 -1 187.07
    6 4 -1 143.39
    -6 4 0 6178.26
    -6 -4 0 6164.14
    6 4 0 6017.3
    6 4 0 5590.15
    -6 4 -1 710.57
    -6 -4 -1 744.91
    6 4 1 713.28
    -6 4 -2 1231.19
    -6 -4 -2 1313.07
    6 4 2 1214.55
    -6 4 -3 22.19
    6 4 3 15.12
    -6 -4 -3 34.18
    -6 4 -4 4931.02
    -6 -4 -4 5115.37
    6 4 4 5080.86
    -6 4 -5 17.08
    -6 -4 -5 -13.08
    6 4 5 37.75
    -6 -4 -6 1319.59
    6 4 6 1283.61
    -6 4 -6 1191.98
    -6 4 -7 21.69
    -6 -4 -7 -2.02
    -6 4 -8 84.44
    -6 -4 -8 63.7
    -6 4 -9 122.81
    -6 -4 -9 116.22
    -6 -4 -10 884.18
    -6 4 -10 900.62
    -6 4 -11 54.29
    -6 -4 -11 65.59
    -6 4 -12 294.55
    -6 -4 -12 415.74
    -6 -4 -13 19.32
    -6 -4 -14 28.18
    -6 -4 -15 106.75
    -6 -4 -16 284.97
    6 5 -22 215.06
    6 5 -21 26.89
    6 5 -21 35.87
    6 5 -20 13.85
    6 5 -20 41.27
    6 5 -19 131.15
    6 5 -19 272.22
    6 5 -18 65.14
    6 5 -18 47.66
    6 5 -17 541.11
    6 5 -17 585.94
    6 5 -16 55.12
    6 5 -16 14.76
    6 5 -15 167.83
    6 5 -15 127.89
    6 5 -14 30.16
    6 5 -14 14.38
    6 5 -13 60.03
    6 5 -13 33.31
    6 5 -12 183.42
    6 5 -12 111.15
    6 5 -11 1933.29
    6 5 -11 2315.02
    -6 5 10 90.17
    6 5 -10 110.83
    6 5 -10 65.73
    6 5 -9 1269.04
    6 5 -9 1191.83
    -6 5 9 1297.61
    6 5 -8 564.77
    6 5 -8 603.73
    -6 5 8 621.87
    -6 5 8 647.22
    6 5 -7 93.25
    6 5 -7 148.27
    -6 5 7 134.51
    6 5 -6 260.87
    6 5 -6 259.03
    -6 5 6 206.91
    6 5 -5 5393.85
    6 5 -5 5290.34
    -6 5 5 5274.46
    6 5 -5 5426.93
    6 5 -4 60.63
    -6 5 4 89.39
    6 5 -3 691.09
    6 5 -2 24.35
    6 5 -1 213.24
    6 5 0 311.51
    6 5 0 283.81
    -6 -5 0 288.58
    -6 -5 -1 2359.67
    6 5 1 2404.92
    6 5 1 2540.37
    -6 -5 -2 850.65
    6 5 2 810.43
    -6 -5 -3 1209.41
    6 5 3 1127.2
    6 5 4 148.58
    -6 -5 -4 96.55
    6 5 5 17.54
    -6 -5 -5 13.11
    -6 -5 -6 226.51
    6 5 6 265.72
    -6 -5 -7 1925.8
    6 5 7 2337.84
    -6 -5 -8 158.23
    -6 -5 -9 753.5
    -6 -5 -10 72.46
    -6 -5 -11 160.22
    -6 -5 -12 62.86
    -6 -5 -13 333.66
    -6 -5 -14 12.48
    -6 -5 -15 93.2
    -6 -5 -16 71.88
    6 6 -20 208.87
    6 6 -19 76.2
    6 6 -19 146.41
    6 6 -18 49.15
    6 6 -18 88.79
    6 6 -17 81.03
    6 6 -17 33.41
    6 6 -16 117.22
    6 6 -16 244.92
    6 6 -15 208.47
    6 6 -15 83.13
    6 6 -14 1123.69
    6 6 -14 1562.48
    6 6 -13 188.19
    6 6 -13 310.48
    6 6 -12 465.94
    6 6 -12 486.01
    6 6 -11 46.35
    6 6 -11 64.66
    -6 6 11 49.68
    -6 6 10 254.48
    6 6 -10 180.79
    6 6 -10 220.31
    -6 6 9 118.11
    6 6 -9 166.59
    6 6 -9 98.01
    6 6 -8 2208.53
    -6 6 8 2278.78
    6 6 -8 2164.73
    6 6 -7 82.02
    6 6 -7 90.89
    -6 6 7 66.55
    6 6 -6 693.82
    6 6 -6 620.33
    -6 6 6 716.71
    6 6 -5 650.11
    6 6 -5 748.01
    -6 6 5 752.59
    6 6 -5 645.38
    6 6 -4 107.03
    -6 6 4 63.4
    -6 6 3 687.04
    6 6 -3 830.6
    -6 6 2 2061.8
    6 6 -2 2316.93
    6 6 -1 186.74
    -6 -6 1 181.62
    -6 -6 0 746.24
    6 6 0 689.39
    6 6 1 142.42
    6 6 1 130.28
    -6 -6 -1 165.37
    -6 -6 -2 322.99
    6 6 2 332.41
    6 6 2 357.96
    6 6 3 163.59
    -6 -6 -3 130.23
    -6 -6 -4 1572.55
    6 6 4 1644.42
    6 6 5 148.6
    -6 -6 -5 140
    6 6 6 555.47
    -6 -6 -6 480.9
    -6 -6 -7 59.84
    -6 -6 -8 4.07
    -6 -6 -9 51.92
    -6 -6 -10 610.65
    -6 -6 -11 49.39
    -6 -6 -12 256.98
    -6 -6 -13 3.45
    -6 -6 -14 85.92
    -6 -6 -15 182.8
    6 7 -18 118.95
    6 7 -18 45.37
    6 7 -17 376.77
    6 7 -17 370.23
    6 7 -16 144.88
    6 7 -16 130.08
    6 7 -15 16.71
    6 7 -15 57.89
    6 7 -14 32.75
    6 7 -14 61.55
    6 7 -13 60.42
    6 7 -13 90.47
    6 7 -12 23.16
    6 7 -12 4.22
    6 7 -11 863.9
    6 7 -11 909.99
    -6 7 11 824.48
    -6 7 10 66.14
    6 7 -10 45.55
    6 7 -10 89.81
    -6 7 9 266.31
    6 7 -9 315.3
    6 7 -9 273.57
    -6 7 8 337.89
    6 7 -8 239.45
    6 7 -8 309.44
    6 7 -7 439.22
    6 7 -7 497.37
    6 7 -6 129.98
    6 7 -6 163.35
    -6 7 6 95.25
    6 7 -5 1757.97
    -6 7 5 2135.85
    6 7 -5 1906.02
    6 7 -5 2007.66
    6 7 -4 277.55
    -6 7 4 264.63
    6 7 -3 478.32
    -6 7 3 583.49
    6 7 -2 111.63
    -6 7 2 129.78
    6 7 -1 205.82
    -6 -7 1 261.46
    -6 7 1 288.39
    6 7 0 558.86
    -6 7 0 404.99
    -6 -7 0 391.89
    -6 -7 -1 2023.2
    6 7 1 1898.79
    -6 7 -1 1910.34
    6 7 1 1919.82
    -6 -7 -2 519.84
    6 7 2 652.53
    6 7 2 561.14
    -6 -7 -3 747.4
    6 7 3 864.24
    -6 -7 -4 14.41
    6 7 4 1.75
    -6 -7 -5 128.4
    -6 -7 -6 482.06
    -6 -7 -7 1415.24
    -6 -7 -8 12.34
    -6 -7 -9 659.77
    -6 -7 -10 14.08
    -6 -7 -11 74.61
    -6 -7 -12 86.58
    -6 -7 -13 100.41
    -6 -7 -14 24.35
    6 8 -17 -9.15
    6 8 -16 20.68
    6 8 -16 42.7
    6 8 -15 100.93
    6 8 -15 157.71
    6 8 -14 580.73
    6 8 -14 617.64
    6 8 -13 262.14
    6 8 -13 227.25
    6 8 -12 38.36
    6 8 -12 40.16
    6 8 -11 31.96
    6 8 -11 29.2
    -6 8 10 148.38
    6 8 -10 163.51
    6 8 -10 135.11
    -6 8 9 217.89
    6 8 -9 203.25
    6 8 -9 111.75
    -6 8 8 1267.07
    6 8 -8 1261.57
    6 8 -8 1288.58
    -6 8 7 114.48
    6 8 -7 46.23
    6 8 -6 199.41
    6 8 -6 105.56
    6 8 -5 85.03
    6 8 -5 63.86
    -6 8 5 86.43
    6 8 -4 136.97
    -6 8 4 174.92
    6 8 -3 658.31
    -6 8 3 475.57
    6 8 -2 1024.41
    -6 -8 2 870.67
    -6 8 2 884.68
    6 8 -1 119.85
    -6 8 1 86.76
    -6 -8 1 137.25
    -6 -8 0 945.55
    -6 8 0 1244.69
    6 8 0 1154.04
    6 8 1 10.97
    -6 -8 -1 9.86
    -6 8 -1 -12.48
    6 8 2 365.94
    -6 -8 -2 321.9
    -6 8 -2 376.85
    6 8 2 317.78
    6 8 3 44.58
    -6 -8 -3 59.63
    -6 8 -3 55.17
    -6 -8 -4 1069.03
    -6 8 -4 1121.6
    -6 -8 -5 101.66
    -6 8 -5 71.06
    -6 -8 -6 358.12
    -6 8 -6 333.15
    -6 -8 -7 66.61
    -6 8 -7 120.32
    -6 -8 -8 47.61
    -6 8 -8 103.36
    -6 -8 -9 72.52
    -6 8 -9 88.9
    -6 8 -10 212.59
    -6 8 -11 1.67
    6 9 -15 50.1
    6 9 -14 40.96
    6 9 -13 65.3
    6 9 -12 198.14
    6 9 -11 301.96
    6 9 -10 238.55
    -6 9 9 115.26
    6 9 -9 141.26
    -6 9 8 -1.22
    6 9 -8 15.31
    -6 9 7 462.7
    6 9 -7 468.79
    6 9 -7 426.45
    6 9 -6 153.59
    6 9 -6 134.55
    6 9 -5 746.23
    6 9 -4 164.43
    -6 9 4 107.2
    -6 9 3 198.2
    6 9 -3 136.63
    6 9 -2 17.05
    -6 9 2 -2.54
    6 9 -1 20.02
    -6 9 1 14.63
    6 9 0 99.55
    -6 9 0 190.28
    6 9 1 543.42
    6 9 1 548.68
    -6 9 -1 531.88
    -6 9 -2 139.53
    6 9 2 133.59
    -6 9 -3 83.69
    6 9 3 98.07
    -6 9 -4 40.73
    -6 9 -5 92.26
    -6 9 -6 107.3
    -6 9 -7 493.51
    -6 9 -8 5.4
    6 10 -10 104.68
    6 10 -9 90.52
    6 10 -9 83.67
    -6 10 8 367.27
    6 10 -8 340.09
    6 10 -8 473.4
    -6 10 7 463.72
    6 10 -7 515
    6 10 -7 462.74
    6 10 -6 142.69
    -6 10 6 119.88
    6 10 -5 60.16
    6 10 -4 40.75
    6 10 -3 44.12
    6 10 -2 289.1
    -6 10 2 371.31
    6 10 -1 92.54
    -6 10 1 95.88
    6 10 0 293.18
    -6 10 0 385.02
    6 10 1 53.44
    -6 10 -1 38.89
    -6 10 -2 158.85
    6 10 2 187.66
    -6 10 -3 251.35
    -6 10 -4 285.56
    -6 11 6 9.51
    -6 11 5 622.32
    7 0 -17 12.86
    7 0 -16 1197.13
    7 0 -15 8.2
    7 0 -14 332.49
    7 0 -13 8.93
    7 0 -12 406.63
    7 0 -11 -0.41
    7 0 -10 3340.58
    7 0 -9 -2.82
    -7 0 9 -1
    7 0 -8 74.54
    7 0 -7 21.89
    7 0 -6 1218.23
    -7 0 5 -1.68
    7 0 -5 -6.58
    7 0 -4 11192.5
    7 0 -3 13.82
    7 0 -2 12504.79
    7 0 -1 1.94
    -7 0 1 17.23
    -7 0 0 2765.21
    7 0 0 2644.13
    -7 0 -1 16.37
    -7 0 -2 20073.52
    -7 0 -3 30.49
    -7 0 -4 2513.93
    -7 0 -5 8.05
    -7 0 -6 2.6
    -7 0 -7 -0.25
    -7 0 -8 1971.75
    -7 0 -9 11.41
    -7 0 -10 2316.88
    -7 0 -11 9.13
    -7 0 -12 41.04
    -7 0 -13 16.42
    -7 0 -14 724.24
    -7 0 -15 9.37
    -7 0 -16 511.88
    -7 0 -17 90.73
    7 1 -20 77.72
    7 1 -19 1621.17
    7 1 -18 45.7
    7 1 -17 31.26
    7 1 -16 4.09
    7 1 -15 196.39
    7 -1 -15 201.02
    7 1 -14 146.93
    7 -1 -14 181.23
    7 -1 -13 3187.22
    7 -1 -12 154
    7 -1 -11 2646.49
    7 1 -10 13.62
    7 -1 -10 23.2
    -7 -1 9 534.79
    7 -1 -9 457.6
    7 1 -9 555.22
    7 1 -9 503.4
    7 1 -8 104.71
    7 1 -8 107.95
    7 -1 -8 125.71
    7 -1 -7 2823.23
    7 1 -7 2999.77
    7 1 -6 8.48
    7 -1 -6 4.99
    7 1 -5 1603.1
    7 -1 -5 1562.86
    7 -1 -4 3.05
    7 1 -4 2.94
    7 1 -3 3569.33
    7 -1 -3 3213.78
    7 1 -2 1870.72
    7 -1 -2 1780.95
    7 1 -1 6347.51
    -7 1 1 6368.59
    -7 1 0 165.49
    -7 -1 0 139.21
    7 1 0 148.53
    -7 1 -1 1513.8
    -7 -1 -1 1427.69
    7 1 1 1422.78
    -7 1 -2 696.65
    -7 -1 -2 631.45
    7 1 2 664.27
    -7 1 -3 83.41
    -7 -1 -3 99.45
    -7 1 -4 121.2
    -7 -1 -4 87.65
    -7 1 -5 7245.61
    -7 -1 -5 6910.26
    -7 1 -6 119.19
    -7 -1 -6 147.03
    -7 1 -7 1838.75
    -7 -1 -7 1735
    -7 1 -8 82.17
    -7 -1 -8 88.11
    -7 1 -9 48.98
    -7 -1 -9 44.79
    -7 1 -10 56.76
    -7 -1 -10 22.75
    -7 1 -11 2222.81
    -7 -1 -11 2513.24
    -7 1 -12 77.98
    -7 -1 -12 113.36
    -7 1 -13 1029.82
    -7 -1 -13 1191.33
    -7 1 -14 36.75
    -7 -1 -14 -10.82
    -7 1 -15 113.75
    -7 -1 -15 92.94
    -7 1 -16 17.27
    -7 -1 -16 99.36
    -7 1 -17 248.08
    -7 -1 -17 309.37
    7 2 -23 6.43
    7 2 -22 446.08
    7 2 -21 168.53
    7 2 -20 119.72
    7 2 -19 51.99
    7 2 -18 37.76
    7 2 -17 202.04
    7 2 -16 1929.05
    7 2 -15 229.86
    7 -2 -14 656.65
    7 2 -14 674.95
    7 -2 -13 575.05
    7 2 -13 594.62
    7 2 -12 629.27
    7 -2 -12 611.98
    7 2 -11 367.74
    7 -2 -11 305.56
    7 -2 -10 4589.38
    -7 2 9 374.42
    7 -2 -9 358.73
    7 2 -8 4.24
    7 -2 -8 14.51
    7 2 -7 173.29
    7 -2 -7 209.13
    7 2 -6 2104.02
    7 2 -6 2041.37
    7 2 -5 264.84
    7 2 -5 174.13
    7 2 -4 8925.06
    7 2 -3 226.75
    7 2 -2 171.32
    -7 2 2 163.52
    -7 2 1 1044.28
    7 2 -1 1015.39
    7 2 0 12.29
    -7 2 0 5.79
    -7 2 -1 418.43
    -7 -2 -1 437.59
    7 2 1 439.8
    7 2 2 3318.24
    -7 2 -2 3176.85
    -7 -2 -2 3388.6
    -7 2 -3 17.48
    7 2 3 -1.52
    -7 2 -4 2479.46
    -7 -2 -4 2556.4
    7 2 4 2511.4
    -7 2 -5 19.51
    -7 -2 -5 5.04
    -7 2 -6 314.05
    -7 -2 -6 343.21
    -7 2 -7 206.66
    -7 -2 -7 220.39
    -7 2 -8 1437.12
    -7 -2 -8 1616.28
    -7 2 -9 15.6
    -7 -2 -9 43.91
    -7 2 -10 2608.8
    -7 -2 -10 2302.68
    -7 2 -11 29.49
    -7 -2 -11 51.24
    -7 2 -12 17.28
    -7 -2 -12 76.32
    -7 2 -13 -10.67
    -7 -2 -13 29.03
    -7 -2 -14 1109.94
    -7 2 -14 1145.91
    -7 2 -15 28.5
    -7 -2 -15 62.74
    -7 2 -16 632.07
    -7 -2 -16 541.9
    -7 2 -17 12.45
    7 3 -22 10.78
    7 3 -21 109.51
    7 3 -20 28.91
    7 3 -19 617.65
    7 3 -18 28.34
    7 3 -17 56.61
    7 3 -16 -6.17
    7 3 -16 7.14
    7 3 -15 34.98
    7 3 -15 61.4
    7 3 -14 710.87
    7 3 -14 697.08
    7 3 -13 1560
    7 3 -12 123.72
    7 3 -11 740.3
    7 3 -10 362.98
    7 3 -9 89.42
    -7 3 9 80.05
    -7 3 9 76.11
    -7 3 8 122.29
    -7 3 8 68.26
    7 3 -7 7640.69
    7 3 -6 4535.53
    7 3 -5 51.52
    7 3 -4 132.53
    7 3 -4 99.21
    -7 3 3 351.6
    7 3 -3 340.58
    7 3 -3 322.63
    -7 3 2 725.89
    7 3 -2 598.95
    -7 3 1 2633.46
    7 3 -1 2731.94
    -7 3 0 183.8
    7 3 0 147.46
    -7 -3 0 259.59
    -7 3 -1 630.62
    7 3 1 518.05
    -7 -3 -1 772.62
    -7 3 -2 703.02
    7 3 2 713.75
    -7 -3 -2 692.72
    7 3 3 682.77
    -7 -3 -3 673.36
    -7 3 -3 687.66
    -7 3 -4 469.2
    -7 -3 -4 451.51
    7 3 4 436.61
    -7 3 -5 3014.49
    -7 -3 -5 3144.92
    7 3 5 3002.07
    -7 3 -6 389.72
    -7 -3 -6 503.72
    -7 3 -7 3014.58
    -7 -3 -7 2878.79
    -7 3 -8 0.2
    -7 -3 -8 -10.45
    -7 3 -9 11.32
    -7 -3 -9 12.44
    -7 3 -10 217.4
    -7 -3 -10 237.52
    -7 3 -11 1587.58
    -7 -3 -11 1386
    -7 3 -12 25.67
    -7 -3 -12 11.71
    -7 3 -13 588.14
    -7 -3 -13 516.61
    -7 3 -14 97.54
    -7 -3 -14 121.89
    -7 3 -15 127.47
    -7 -3 -15 68.35
    -7 3 -16 29.08
    -7 -3 -16 41.79
    7 4 -21 163.01
    7 4 -20 119.17
    7 4 -19 107.25
    7 4 -19 69.98
    7 4 -18 104.71
    7 4 -18 116.73
    7 4 -17 620.86
    7 4 -17 566.28
    7 4 -16 547.06
    7 4 -16 433.53
    7 4 -15 2.06
    7 4 -15 46.26
    7 4 -14 118.65
    7 4 -14 153.86
    7 4 -13 93
    7 4 -13 57.58
    7 4 -12 19.26
    7 4 -12 33.98
    7 4 -11 324.69
    7 4 -11 257.06
    7 4 -10 1884.65
    7 4 -10 1577.23
    -7 4 10 1632
    7 4 -9 173.75
    -7 4 9 225.65
    -7 4 9 246.73
    -7 4 8 0.6
    7 4 -8 13.83
    -7 4 7 228.45
    7 4 -7 211.44
    -7 4 7 231.09
    -7 4 6 228.58
    7 4 -6 156.4
    -7 4 5 181.55
    7 4 -5 292.5
    -7 4 5 195.49
    -7 4 4 5523.27
    7 4 -4 5876.69
    7 4 -3 68.61
    -7 4 3 85.68
    7 4 -3 26.19
    -7 4 2 1308.14
    7 4 -2 1285.92
    7 4 -2 1211.55
    7 4 -1 159.79
    -7 4 1 124.74
    7 4 -1 156.12
    -7 4 0 1787.86
    -7 -4 0 1634.67
    7 4 0 1706.62
    -7 4 -1 25.83
    -7 -4 -1 19.94
    7 4 1 5.97
    -7 4 -2 5625.41
    7 4 2 5533.1
    -7 -4 -2 5543.68
    7 4 3 123.1
    -7 4 -3 58.2
    -7 -4 -3 111.82
    -7 4 -4 2464.95
    7 4 4 2585.81
    -7 -4 -4 2574.69
    -7 4 -5 164.7
    -7 -4 -5 78.71
    7 4 5 167.02
    -7 4 -6 98.68
    7 4 6 126.98
    -7 -4 -6 101.11
    -7 4 -7 476.53
    -7 -4 -7 455.65
    -7 -4 -8 1590.78
    -7 4 -8 1340.68
    -7 4 -9 169.01
    -7 -4 -9 179.27
    -7 -4 -10 998.26
    -7 4 -10 963.16
    -7 4 -11 138.64
    -7 -4 -11 102.55
    -7 4 -12 29.47
    -7 -4 -12 50.75
    -7 4 -13 53.02
    -7 -4 -13 87.37
    -7 -4 -14 753.2
    -7 -4 -15 -7.88
    -7 -4 -16 397.91
    7 5 -21 209.43
    7 5 -21 317.19
    7 5 -20 78.17
    7 5 -20 26.91
    7 5 -19 505.84
    7 5 -19 644.23
    7 5 -18 150.87
    7 5 -18 78.79
    7 5 -17 277.41
    7 5 -17 298.96
    7 5 -16 63.76
    7 5 -16 45.36
    7 5 -15 126.71
    7 5 -15 162.43
    7 5 -14 323.78
    7 5 -14 268.26
    7 5 -13 467.11
    7 5 -13 565.52
    7 5 -12 104.09
    7 5 -12 96.52
    7 5 -11 21.89
    7 5 -11 12.84
    -7 5 10 0.31
    7 5 -10 2.75
    7 5 -10 5.73
    -7 5 9 16.17
    7 5 -9 10.38
    7 5 -9 28.31
    -7 5 9 27.07
    7 5 -8 128.18
    -7 5 8 96.63
    7 5 -7 2530.03
    -7 5 7 2633.7
    7 5 -7 2588.13
    -7 5 6 389.28
    7 5 -6 440.82
    -7 5 5 1064.23
    7 5 -5 1025.27
    7 5 -4 3.88
    7 5 -3 31.02
    7 5 -2 1292.78
    7 5 -2 1409.34
    7 5 -1 1486.14
    -7 -5 1 1340.47
    7 5 -1 1487.41
    -7 -5 0 10.14
    7 5 0 18.75
    7 5 0 4.97
    7 5 1 375.86
    -7 -5 -1 422.95
    -7 -5 -2 881.19
    7 5 2 745.23
    -7 5 -2 709.14
    -7 5 -3 6.33
    7 5 3 15.94
    -7 -5 -3 6.15
    7 5 4 293.76
    -7 -5 -4 375.96
    -7 5 -4 308.88
    7 5 5 3577.31
    -7 -5 -5 3583.43
    -7 5 -5 3432.57
    -7 5 -6 51.21
    -7 -5 -6 73.6
    7 5 6 27.41
    -7 -5 -7 1171.77
    7 5 7 1045.03
    -7 5 -7 974.94
    -7 5 -8 198.06
    -7 -5 -8 190.37
    -7 -5 -9 15.27
    -7 -5 -10 -7.96
    -7 -5 -11 676.56
    -7 -5 -12 -10.55
    -7 -5 -13 190.13
    -7 -5 -14 33.84
    -7 -5 -15 69.43
    7 6 -20 138.86
    7 6 -20 236.29
    7 6 -19 2.96
    7 6 -19 53.27
    7 6 -18 346.32
    7 6 -18 236.11
    7 6 -17 86.06
    7 6 -17 41.59
    7 6 -16 821.36
    7 6 -16 721.7
    7 6 -15 137.21
    7 6 -15 88.5
    7 6 -14 209.61
    7 6 -14 282.52
    7 6 -13 22.25
    7 6 -13 10.31
    7 6 -12 12.45
    7 6 -12 6.27
    7 6 -11 22.49
    7 6 -11 45.89
    -7 6 10 953.53
    7 6 -10 855.52
    7 6 -10 885
    -7 6 9 172.59
    7 6 -9 179.08
    7 6 -9 194.04
    7 6 -8 9.57
    7 6 -8 4.67
    -7 6 8 34.07
    7 6 -7 356.98
    7 6 -7 426.01
    -7 6 7 367.9
    7 6 -6 50.52
    -7 6 6 63.06
    7 6 -5 70.77
    -7 6 5 124.08
    7 6 -4 450.88
    -7 6 4 498.16
    7 6 -3 79.97
    -7 6 3 97.94
    7 6 -2 1216.15
    7 6 -1 127.4
    7 6 -1 167.41
    -7 -6 1 161.5
    7 6 0 -2.64
    7 6 0 -5.81
    -7 -6 0 0.57
    -7 -6 -1 787.13
    7 6 1 811.22
    7 6 1 655.97
    -7 -6 -2 2785.22
    7 6 2 3032.56
    -7 -6 -3 484.46
    7 6 3 403.57
    7 6 4 181.37
    -7 -6 -4 191.9
    7 6 5 33.11
    -7 -6 -5 -7.13
    -7 -6 -6 66.95
    -7 -6 -7 457.7
    -7 -6 -8 742.88
    -7 -6 -9 89.16
    -7 -6 -10 436.69
    -7 -6 -11 12.35
    -7 -6 -12 146.69
    -7 -6 -13 58.76
    -7 -6 -14 369.59
    7 7 -18 81.09
    7 7 -18 71.78
    7 7 -17 230.38
    7 7 -17 297.42
    7 7 -16 36.49
    7 7 -16 77.64
    7 7 -15 8.16
    7 7 -15 80.35
    7 7 -14 8.89
    7 7 -14 66.17
    7 7 -13 319.53
    7 7 -13 385.67
    7 7 -12 244.88
    7 7 -12 282.05
    7 7 -11 133.82
    7 7 -11 149.72
    -7 7 10 12.79
    7 7 -10 23.82
    7 7 -10 0.6
    -7 7 9 44.64
    7 7 -9 42.6
    7 7 -9 46.32
    7 7 -8 48.09
    7 7 -8 26.02
    -7 7 7 1277.65
    7 7 -7 1159.32
    7 7 -7 1205.61
    7 7 -6 7.36
    -7 7 6 81.79
    -7 7 5 740.29
    7 7 -5 707.1
    7 7 -4 511.9
    -7 7 4 450.99
    7 7 -3 31.64
    -7 7 3 83.36
    -7 -7 2 583.75
    -7 7 2 640.19
    7 7 -2 637.57
    -7 -7 1 855.88
    -7 7 1 798.74
    7 7 -1 946.23
    7 7 0 114.47
    7 7 0 201.44
    -7 7 0 121.2
    -7 -7 0 143.44
    -7 -7 -1 711.62
    7 7 1 787.73
    7 7 1 711.03
    7 7 2 143.02
    -7 -7 -2 153.68
    -7 -7 -3 41.29
    7 7 3 12.34
    -7 -7 -4 835.15
    7 7 4 818.51
    -7 -7 -5 1877.09
    -7 -7 -6 48.73
    -7 -7 -7 740.35
    -7 -7 -8 49.05
    -7 -7 -9 168.7
    -7 -7 -10 81.46
    -7 -7 -11 53.12
    -7 -7 -12 58.71
    -7 -7 -13 216.98
    7 8 -17 24.49
    7 8 -16 767.76
    7 8 -16 743.05
    7 8 -15 150.06
    7 8 -15 160.95
    7 8 -14 31.57
    7 8 -14 75.58
    7 8 -13 32.86
    7 8 -13 54.52
    7 8 -12 45.54
    7 8 -12 39.98
    7 8 -11 201.96
    7 8 -11 284.25
    7 8 -10 221.83
    7 8 -10 197.38
    -7 8 9 53.79
    7 8 -9 152.63
    -7 8 8 84.87
    7 8 -8 76.74
    7 8 -8 42.74
    7 8 -7 40.53
    7 8 -6 39.65
    -7 8 6 149.06
    7 8 -5 320.9
    -7 8 5 443.18
    -7 8 4 703.53
    7 8 -4 682.71
    7 8 -3 81.07
    -7 -8 3 30.83
    -7 8 3 7.43
    7 8 -2 609.35
    -7 -8 2 707.1
    -7 8 2 758.69
    7 8 -1 -7.19
    -7 -8 1 9.27
    -7 8 1 7.48
    7 8 0 241.89
    -7 8 0 253.18
    7 8 0 227.75
    -7 -8 0 197.67
    7 8 1 370.82
    -7 -8 -1 241.58
    -7 8 -1 265.5
    7 8 1 276.57
    -7 -8 -2 1020.47
    7 8 2 814.56
    -7 8 -2 959.79
    -7 -8 -3 254.51
    -7 8 -3 334.71
    -7 -8 -4 443.36
    -7 8 -4 482.66
    -7 -8 -5 181.39
    -7 8 -5 247.7
    -7 -8 -6 54.74
    -7 -8 -7 43.92
    -7 -8 -8 424.51
    -7 -8 -9 8.16
    -7 -8 -10 203.42
    7 9 -16 205.08
    7 9 -13 332.18
    7 9 -12 100.89
    7 9 -11 44.1
    7 9 -10 22.68
    7 9 -9 57.14
    7 9 -9 85.12
    7 9 -8 626.2
    -7 9 8 655.49
    7 9 -7 581.09
    -7 9 7 601.56
    7 9 -6 68.34
    7 9 -5 64.43
    -7 9 5 222.4
    7 9 -4 14.83
    -7 9 4 14.8
    7 9 -3 24.78
    -7 9 3 26.75
    7 9 -2 101.89
    -7 9 2 216.4
    7 9 -1 187.65
    7 9 -1 223.89
    -7 9 1 252.34
    7 9 0 59.19
    7 9 0 104.02
    -7 9 0 59.38
    7 9 1 142.71
    -7 9 -1 174.25
    7 9 1 63.74
    -7 9 -2 15.4
    -7 9 -3 24.41
    -7 9 -4 152.02
    -7 9 -5 316.66
    -7 9 -6 -3.04
    -7 9 -7 364.91
    7 10 -10 75.33
    7 10 -9 56.12
    7 10 -8 110.65
    7 10 -7 202.07
    -7 10 7 161.05
    7 10 -6 9.45
    7 10 -5 383.69
    7 10 -4 212.65
    7 10 -3 162.37
    -7 10 3 208.55
    7 10 -2 167.38
    -7 10 2 69.97
    7 10 -1 36.77
    7 10 -1 50.67
    -7 10 1 19.2
    7 10 0 60.48
    -7 10 0 -6.03
    -7 10 -1 59.94
    7 10 1 51.69
    -7 10 -2 227.86
    -7 11 5 107.25
    8 0 -17 7.04
    8 0 -16 212.38
    8 0 -15 -6.56
    8 0 -14 22.76
    8 0 -13 21.35
    8 0 -12 541.29
    8 0 -11 20.85
    8 0 -10 5380.96
    -8 0 10 5110.93
    8 0 -9 11.64
    8 0 -8 109.45
    8 0 -7 6.5
    8 0 -6 1016.66
    -8 0 6 1089.52
    8 0 -5 7.19
    8 0 -4 3158.66
    8 0 -3 15.45
    8 0 -2 1026.98
    8 0 -1 -5.75
    -8 0 1 -13.34
    -8 0 0 786.16
    8 0 0 858.59
    -8 0 -1 38.69
    -8 0 -2 15556.76
    -8 0 -3 13.36
    -8 0 -4 40.82
    -8 0 -5 10.78
    -8 0 -6 894.67
    -8 0 -7 4.7
    -8 0 -8 305.2
    -8 0 -9 -18
    -8 0 -10 50.49
    -8 0 -11 45.03
    -8 0 -12 632.26
    -8 0 -13 15.01
    -8 0 -14 211
    -8 0 -15 27.32
    -8 0 -16 70.99
    8 1 -18 29.98
    8 -1 -16 3.87
    8 -1 -15 403.41
    8 -1 -14 27.69
    8 1 -14 5.62
    8 -1 -13 3454.56
    8 1 -13 3548.86
    8 1 -12 38.62
    8 -1 -12 28.55
    8 1 -12 72.75
    8 -1 -11 1152.25
    8 1 -11 1150.28
    8 1 -11 1078.15
    8 -1 -10 18.4
    8 1 -10 7.4
    8 1 -10 29.32
    8 -1 -9 1561.32
    8 1 -9 1421.04
    8 -1 -8 609.9
    8 1 -8 620.56
    8 -1 -7 3000.57
    8 1 -7 2996.64
    -8 1 7 2891.89
    8 1 -6 0.46
    8 -1 -6 3.16
    8 1 -5 401.91
    8 -1 -5 414.34
    8 1 -4 262.2
    8 -1 -4 306.84
    8 1 -3 119.31
    8 -1 -3 156.69
    8 1 -2 477.79
    -8 1 2 541.28
    8 1 -1 884.01
    -8 1 1 972.92
    -8 -1 1 1011.56
    -8 1 0 22.67
    8 1 0 20.83
    -8 -1 0 24.01
    -8 1 -1 354.23
    8 1 1 337.75
    -8 -1 -1 356.41
    8 1 2 6.73
    -8 1 -2 1.08
    -8 -1 -2 0.56
    -8 1 -3 2922.37
    -8 -1 -3 2868.17
    -8 1 -4 -4.98
    -8 -1 -4 37.51
    -8 -1 -5 5520.47
    -8 1 -5 5197.47
    -8 1 -6 118.03
    -8 -1 -6 129.31
    -8 1 -7 36.56
    -8 -1 -7 43.5
    -8 1 -8 108.57
    -8 -1 -8 70.78
    -8 -1 -9 624.23
    -8 1 -9 428.88
    -8 1 -10 208.33
    -8 -1 -10 254.32
    -8 1 -11 326.03
    -8 -1 -11 193.1
    -8 1 -12 1.77
    -8 -1 -12 34.83
    -8 1 -13 65.79
    -8 -1 -13 69.65
    -8 1 -14 3.91
    -8 -1 -14 34.29
    -8 1 -15 73.24
    -8 -1 -15 101.88
    -8 1 -16 66.44
    -8 -1 -16 3.67
    8 2 -19 20.95
    8 2 -18 665.28
    8 2 -17 150.68
    8 2 -16 1495.73
    8 -2 -14 14.4
    8 -2 -13 179.32
    8 -2 -12 2629.31
    8 2 -11 501.86
    8 -2 -11 579.21
    -8 2 10 3628.35
    8 2 -10 3786.22
    8 -2 -10 3691.35
    8 2 -9 409.29
    8 2 -9 411.92
    8 -2 -9 399.61
    8 2 -8 12.75
    8 2 -8 6.16
    8 -2 -8 17.87
    8 2 -7 1195.47
    8 2 -7 1252.58
    8 -2 -7 1172.52
    8 2 -6 2090.25
    8 2 -5 429.31
    8 2 -4 2386.93
    -8 2 3 380.65
    8 2 -3 424.51
    8 2 -2 30.53
    -8 2 2 18.97
    8 2 -1 1187.31
    -8 2 1 961.49
    -8 -2 1 1180.57
    8 2 0 513.83
    -8 2 0 582.64
    -8 -2 0 504.85
    -8 2 -1 233.3
    -8 -2 -1 215.93
    8 2 1 222.99
    -8 2 -2 2059.43
    -8 -2 -2 1940.51
    8 2 2 2055.69
    -8 2 -3 275.84
    8 2 3 263.75
    -8 -2 -3 324.2
    -8 2 -4 180.79
    -8 -2 -4 202.26
    -8 2 -5 1.15
    -8 -2 -5 39.25
    -8 2 -6 21.26
    -8 -2 -6 61.54
    -8 2 -7 153.38
    -8 -2 -7 149.91
    -8 2 -8 1107.46
    -8 -2 -8 1221.41
    -8 2 -9 23.4
    -8 -2 -9 0.98
    -8 2 -10 52.65
    -8 -2 -10 29.18
    -8 2 -11 -4.61
    -8 -2 -11 0.69
    -8 2 -12 596.63
    -8 -2 -12 579
    -8 2 -13 70.9
    -8 -2 -13 42.51
    -8 2 -14 665.95
    -8 -2 -14 627.35
    -8 2 -15 144.03
    -8 -2 -15 87.28
    -8 2 -16 65.63
    -8 -2 -16 40.11
    8 3 -22 75.78
    8 3 -21 173.81
    8 3 -20 109.1
    8 3 -19 434.19
    8 3 -18 29.43
    8 3 -17 108.92
    8 3 -16 44.72
    8 3 -15 250.09
    8 3 -14 38.12
    8 3 -13 2329.61
    8 3 -10 101.12
    -8 3 10 121.19
    -8 3 9 3948.65
    -8 3 9 3767.81
    8 3 -9 3786.49
    8 3 -8 337.17
    8 3 -7 3284.33
    8 3 -6 1109.45
    8 3 -6 1269.75
    8 3 -5 40.71
    8 3 -5 31.83
    8 3 -4 27.39
    -8 3 4 7.13
    8 3 -4 12.14
    -8 3 3 1378.91
    8 3 -3 1347.07
    8 3 -2 48.87
    -8 3 2 61.38
    -8 3 1 400.77
    8 3 -1 428.13
    -8 -3 1 366.46
    8 3 0 29.92
    -8 3 0 4.86
    -8 -3 0 19.83
    -8 3 -1 487.42
    8 3 1 535.84
    -8 -3 -1 434.63
    -8 3 -2 101.41
    -8 -3 -2 100.14
    8 3 2 98.99
    -8 3 -3 1815.16
    -8 -3 -3 1879.81
    8 3 3 1738.26
    -8 3 -4 169.4
    8 3 4 144.44
    -8 -3 -4 156.66
    -8 3 -5 2293.58
    -8 -3 -5 2513.32
    8 3 5 2320.35
    -8 3 -6 84.06
    -8 -3 -6 94.87
    -8 3 -7 36.1
    -8 -3 -7 67.71
    -8 3 -8 109.97
    -8 -3 -8 159.18
    -8 3 -9 -1.78
    -8 -3 -9 18.28
    -8 3 -10 -0.54
    -8 -3 -10 1.43
    -8 3 -11 955.97
    -8 -3 -11 1046
    -8 3 -12 0.13
    -8 -3 -12 29.67
    -8 3 -13 38.29
    -8 -3 -13 46.01
    -8 3 -14 54.83
    -8 -3 -14 86.7
    -8 3 -15 141.32
    -8 -3 -15 121.23
    -8 3 -16 60.83
    8 4 -21 -11.09
    8 4 -20 63.14
    8 4 -19 54.44
    8 4 -18 141.16
    8 4 -17 64.49
    8 4 -16 767.57
    8 4 -15 325.41
    8 4 -14 -16.26
    8 4 -13 273.27
    8 4 -12 807.39
    8 4 -11 26.99
    -8 4 10 1134.11
    -8 4 10 1213.06
    -8 4 9 12.13
    8 4 -9 1.83
    -8 4 9 7.3
    8 4 -8 5.32
    -8 4 8 29.78
    8 4 -7 915.36
    8 4 -6 2705.12
    8 4 -5 126.88
    -8 4 5 38.22
    -8 4 4 7748.59
    8 4 -4 8043.96
    8 4 -4 7337.27
    8 4 -3 -4.97
    8 4 -3 15.88
    -8 4 2 513.47
    8 4 -2 559.47
    -8 4 1 2014.92
    -8 -4 1 2050.96
    8 4 -1 1892.34
    -8 4 0 1801.37
    -8 -4 0 1831.25
    8 4 0 2173.63
    -8 4 -1 16.65
    8 4 1 13.32
    -8 -4 -1 25.78
    -8 4 -2 1043.29
    8 4 2 997.94
    -8 -4 -2 920.98
    8 4 3 72.22
    -8 4 -3 40.65
    -8 -4 -3 45.51
    -8 4 -4 38.46
    -8 -4 -4 21.21
    8 4 4 21.43
    -8 4 -5 136.82
    8 4 5 166.84
    -8 -4 -5 147.95
    -8 4 -6 190.26
    8 4 6 169.07
    -8 -4 -6 171.67
    -8 4 -7 37.72
    -8 -4 -7 57.88
    -8 4 -8 1133.35
    -8 -4 -8 1191
    -8 4 -9 182.77
    -8 -4 -9 193.4
    -8 4 -10 19.34
    -8 -4 -10 44.34
    -8 4 -11 18.11
    -8 -4 -11 25.66
    -8 4 -12 149.81
    -8 -4 -12 82.96
    -8 4 -13 147.03
    -8 -4 -13 182.78
    -8 4 -14 529.29
    -8 -4 -14 469.65
    -8 -4 -15 278.27
    8 5 -21 296.61
    8 5 -20 114.93
    8 5 -19 146.83
    8 5 -18 130.2
    8 5 -17 50.98
    8 5 -16 218.69
    8 5 -15 378.25
    8 5 -14 26.24
    8 5 -13 589.1
    8 5 -12 29.9
    8 5 -11 461.11
    -8 5 10 196.95
    8 5 -10 174.54
    -8 5 9 1809.45
    -8 5 9 1682.99
    8 5 -9 1594
    8 5 -8 26.17
    -8 5 8 13.17
    -8 5 7 3978.35
    8 5 -7 4019.92
    -8 5 6 642.21
    8 5 -6 649.97
    8 5 -5 7.82
    8 5 -4 65.22
    8 5 -3 272.25
    8 5 -3 364.11
    8 5 -2 698.88
    8 5 -2 751.45
    -8 -5 1 1654.45
    8 5 -1 1632.76
    8 5 0 322.79
    -8 -5 0 351.36
    -8 5 0 346.84
    -8 5 -1 48.62
    -8 -5 -1 26.95
    8 5 1 67.62
    8 5 2 223.02
    -8 -5 -2 230.86
    -8 5 -2 227.97
    8 5 3 879.2
    -8 -5 -3 588.12
    -8 5 -3 763.33
    -8 5 -4 41.88
    -8 -5 -4 19.99
    8 5 4 54.98
    -8 -5 -5 634.66
    8 5 5 683.63
    -8 5 -5 707.88
    -8 5 -6 152.45
    8 5 6 209.66
    -8 -5 -6 198.12
    -8 5 -7 22.28
    -8 -5 -7 59.44
    -8 5 -8 224.16
    -8 -5 -8 217.04
    -8 5 -9 105.23
    -8 -5 -9 92.48
    -8 5 -10 16.71
    -8 -5 -10 10.35
    -8 -5 -11 465.26
    -8 -5 -12 56.9
    -8 -5 -13 108.31
    -8 -5 -14 84.97
    8 6 -20 313.17
    8 6 -19 303.67
    8 6 -18 487.03
    8 6 -17 66.42
    8 6 -17 22.55
    8 6 -16 470.28
    8 6 -16 535.44
    8 6 -15 119.21
    8 6 -15 130.67
    8 6 -14 312.42
    8 6 -14 263.63
    8 6 -13 101.91
    8 6 -13 50.04
    8 6 -12 493.79
    8 6 -11 -9.74
    8 6 -10 435.57
    -8 6 10 529.95
    -8 6 9 175.18
    8 6 -9 152.62
    -8 6 9 180.28
    8 6 -8 56.89
    -8 6 8 30.3
    8 6 -7 218.11
    -8 6 7 209.99
    -8 6 6 1185.4
    8 6 -6 1046.56
    8 6 -5 76.55
    -8 6 5 40.15
    -8 6 4 3651.29
    8 6 -4 3791.6
    8 6 -3 703.33
    8 6 -3 698.29
    8 6 -2 223.07
    8 6 -2 292.14
    8 6 -1 116.47
    -8 -6 1 153.45
    8 6 -1 89.55
    8 6 0 110.72
    -8 -6 0 92.99
    8 6 1 64.13
    -8 -6 -1 -5.28
    -8 -6 -2 152.01
    8 6 2 182.04
    8 6 3 562.17
    -8 -6 -3 539.25
    8 6 4 720.17
    -8 -6 -4 817.89
    -8 -6 -5 301.07
    8 6 5 364.63
    -8 -6 -6 372.74
    -8 -6 -7 15.93
    -8 -6 -8 581.36
    -8 -6 -9 90.66
    -8 -6 -10 139.85
    -8 -6 -11 92.97
    -8 -6 -12 162.77
    -8 -6 -13 107.2
    8 7 -18 84.98
    8 7 -18 20.54
    8 7 -17 163.3
    8 7 -17 100.48
    8 7 -16 0.17
    8 7 -16 73.37
    8 7 -15 395.04
    8 7 -15 227.89
    8 7 -14 -3.93
    8 7 -14 52.99
    8 7 -13 177.54
    8 7 -13 173.6
    8 7 -12 36.97
    8 7 -11 114.08
    8 7 -10 131.64
    8 7 -10 98.55
    -8 7 9 763.66
    8 7 -9 754.99
    8 7 -8 104.23
    -8 7 8 81.96
    -8 7 7 1470.33
    8 7 -7 1563.16
    -8 7 6 1435.79
    8 7 -6 1243.2
    8 7 -5 322.92
    -8 7 5 260.4
    8 7 -4 35.22
    -8 7 4 87.07
    8 7 -3 318.21
    -8 7 3 334.15
    8 7 -2 125.24
    8 7 -2 101.56
    -8 -7 2 48.1
    -8 7 2 109.37
    -8 -7 1 1357.74
    8 7 -1 1440.46
    8 7 -1 1235.33
    -8 -7 0 651.87
    8 7 0 597
    8 7 0 499.21
    8 7 1 61.96
    -8 -7 -1 89.55
    -8 -7 -2 123.78
    8 7 2 99.82
    8 7 3 261.06
    -8 -7 -3 174.71
    8 7 4 42.25
    -8 -7 -4 36.4
    -8 -7 -5 298.23
    -8 -7 -6 205.69
    -8 -7 -7 63.78
    -8 -7 -8 130.03
    -8 -7 -9 61.09
    -8 -7 -10 29.39
    -8 -7 -11 249.06
    -8 -7 -12 58.99
    8 8 -17 96.34
    8 8 -16 621.13
    8 8 -15 45.23
    8 8 -15 73.93
    8 8 -14 26.35
    8 8 -14 0.14
    8 8 -13 14.34
    8 8 -12 247.56
    8 8 -11 26.64
    8 8 -10 21.49
    8 8 -9 221.69
    8 8 -8 282.23
    8 8 -7 245.24
    -8 8 7 378.59
    8 8 -6 443.54
    -8 8 6 363.82
    8 8 -5 65.96
    -8 8 5 14.43
    -8 8 4 1672.22
    8 8 -4 1330.95
    8 8 -3 177.78
    -8 -8 3 238.68
    -8 8 3 225.94
    8 8 -2 500.09
    8 8 -2 472.83
    -8 -8 2 555.84
    -8 8 2 564.14
    8 8 -1 130.22
    -8 -8 1 70.48
    8 8 -1 87.15
    -8 8 1 62.02
    8 8 0 623
    -8 -8 0 529.3
    -8 8 0 548.29
    8 8 0 627.06
    8 8 1 28.71
    -8 -8 -1 35.57
    -8 8 -1 11.83
    8 8 2 124.31
    -8 8 -2 120.63
    -8 -8 -2 90.55
    -8 -8 -3 194.83
    -8 8 -3 198.84
    -8 -8 -4 9.42
    -8 -8 -5 159.48
    -8 -8 -6 76.52
    -8 -8 -7 58.43
    -8 -8 -8 341.4
    -8 -8 -9 271.4
    -8 -8 -10 112.39
    8 9 -12 237.66
    8 9 -11 55.3
    8 9 -10 388.48
    8 9 -9 237.66
    8 9 -8 67.3
    8 9 -7 380.85
    8 9 -6 267.88
    -8 9 6 256.31
    8 9 -5 182.25
    -8 9 5 149.05
    8 9 -4 73.59
    -8 -9 4 22.67
    -8 9 4 62.59
    8 9 -3 129.14
    -8 -9 3 121.51
    -8 9 3 134.14
    8 9 -2 141.14
    8 9 -2 85.73
    -8 -9 2 69.91
    -8 9 2 92.43
    8 9 -1 368.11
    8 9 -1 446.53
    -8 -9 1 386.97
    -8 9 1 403.69
    -8 9 0 118.74
    8 9 0 121.22
    8 9 0 51.09
    -8 9 -1 30.3
    -8 9 -2 83.2
    -8 9 -3 96.85
    -8 9 -4 80.83
    -8 9 -5 217.44
    8 10 -9 243.64
    8 10 -8 98.58
    8 10 -7 43.49
    8 10 -6 59.79
    8 10 -5 78.57
    8 10 -4 256.7
    -8 10 4 169.29
    8 10 -3 273.59
    8 10 -3 241.79
    -8 10 3 318.13
    8 10 -2 40.45
    8 10 -2 132.42
    -8 10 2 120.83
    -8 10 1 132.09
    8 10 -1 104.7
    -8 10 0 179.35
    8 10 0 168.68
    -8 10 -1 83.79
    9 0 -17 -7.2
    9 0 -16 1400.66
    9 0 -15 16.85
    9 0 -14 -5.41
    9 0 -13 11.27
    9 0 -12 27.18
    9 0 -11 20.44
    9 0 -10 3622.85
    9 0 -9 16.79
    9 0 -8 113.98
    9 0 -7 7.83
    9 0 -6 9875.57
    9 0 -5 13.55
    9 0 -4 4823.3
    9 0 -3 3.47
    9 0 -2 87.73
    -9 0 2 58.56
    9 0 -1 25.4
    -9 0 1 -5.78
    -9 0 0 11164.5
    -9 0 -1 29.9
    -9 0 -2 41.09
    -9 0 -3 26.87
    -9 0 -4 16.25
    -9 0 -5 36.96
    -9 0 -6 6973.16
    -9 0 -7 27.95
    -9 0 -8 44.34
    -9 0 -9 48.79
    -9 0 -10 403.65
    -9 0 -11 13.46
    -9 0 -12 238.91
    -9 0 -13 33.95
    -9 0 -14 56.04
    -9 0 -15 52.82
    9 1 -18 25.28
    9 1 -17 33.17
    9 -1 -16 394.73
    9 1 -16 356.14
    9 -1 -15 412.16
    9 1 -15 459.91
    9 -1 -14 4.12
    9 1 -14 25.02
    9 -1 -13 2646.42
    9 1 -13 2685.37
    9 1 -12 82.1
    9 -1 -12 129.58
    9 -1 -11 75.8
    9 1 -11 56.3
    9 -1 -10 917.13
    9 1 -10 898.83
    9 -1 -9 1237.46
    9 1 -9 1305.35
    9 -1 -8 328.13
    9 1 -8 452.41
    -9 1 7 25.54
    9 -1 -7 28.33
    9 1 -7 5.14
    9 -1 -6 9.47
    9 1 -6 2.36
    9 1 -5 263.63
    9 -1 -5 180.58
    9 1 -4 798.84
    9 -1 -4 790.31
    9 1 -3 4860.98
    9 -1 -3 4508.36
    -9 1 2 241.78
    9 1 -2 194.73
    -9 1 1 10.71
    9 1 -1 36.76
    -9 -1 1 55.55
    -9 1 0 457.51
    -9 -1 0 446.97
    9 1 0 441.55
    9 1 1 212.15
    -9 1 -1 247.04
    -9 -1 -1 250.01
    -9 1 -2 77.89
    -9 -1 -2 102.03
    -9 1 -3 16457.55
    -9 -1 -3 16122.85
    -9 1 -4 126.64
    -9 -1 -4 135.95
    -9 1 -5 29.77
    -9 -1 -5 49.02
    -9 -1 -6 595.07
    -9 1 -6 421.66
    -9 1 -7 48.18
    -9 -1 -7 54.49
    -9 1 -8 9.88
    -9 -1 -8 12.03
    -9 1 -9 919.51
    -9 -1 -9 919.66
    -9 1 -10 112.47
    -9 -1 -10 155.12
    -9 1 -11 86.84
    -9 -1 -11 -10.44
    -9 1 -12 90.39
    -9 -1 -12 97.54
    -9 1 -13 4.65
    -9 -1 -13 27.08
    -9 1 -14 28.41
    -9 -1 -14 49.42
    -9 1 -15 995.37
    -9 -1 -15 958.29
    9 -2 -14 42.99
    9 -2 -13 385.41
    9 2 -12 1644.5
    9 2 -12 1570.14
    9 -2 -12 1619.21
    9 2 -11 168.88
    9 -2 -11 185.46
    9 2 -11 209.83
    9 2 -10 3386.73
    9 2 -10 3300.43
    9 -2 -10 3333.7
    9 -2 -9 5.19
    9 2 -9 -1.42
    9 2 -8 176.36
    9 -2 -8 166.04
    9 2 -7 2281.4
    9 -2 -7 2226.79
    9 2 -6 5906.59
    9 2 -5 606.09
    9 2 -4 715.32
    9 2 -3 931.15
    -9 2 3 985.47
    9 2 -2 17.11
    -9 2 2 16.21
    9 2 -1 691.7
    -9 2 1 573.23
    -9 -2 1 652.74
    9 2 0 3113.9
    -9 2 0 3051.41
    -9 -2 0 3049.56
    -9 2 -1 512.37
    -9 -2 -1 650.23
    9 2 1 512.82
    -9 2 -2 47.94
    9 2 2 8.92
    -9 -2 -2 37.85
    9 2 3 17.31
    -9 2 -3 -5.71
    -9 -2 -3 0.09
    -9 2 -4 38.02
    -9 -2 -4 26.65
    -9 2 -5 155.78
    -9 -2 -5 201.65
    -9 2 -6 2721.51
    -9 -2 -6 2960.84
    -9 2 -7 74.23
    -9 -2 -7 52.73
    -9 2 -8 374.7
    -9 -2 -8 471.45
    -9 2 -9 177.35
    -9 -2 -9 252.94
    -9 2 -10 61.25
    -9 -2 -10 38.71
    -9 2 -11 46.42
    -9 -2 -11 111.4
    -9 2 -12 993.03
    -9 -2 -12 770.14
    -9 2 -13 54.28
    -9 -2 -13 79.48
    -9 2 -14 106.97
    -9 -2 -14 101.99
    -9 2 -15 404.49
    -9 -2 -15 172.64
    9 3 -13 199.99
    9 3 -12 32.26
    9 3 -11 48.41
    -9 3 10 2020.61
    9 3 -10 1869.53
    9 3 -9 3298.63
    9 3 -9 3207.86
    -9 3 9 3057.89
    9 3 -8 346.01
    9 3 -8 298.45
    9 3 -7 1300.62
    9 3 -7 1234.99
    9 3 -6 51.91
    9 3 -6 41.07
    9 3 -5 522.81
    9 3 -4 13.24
    -9 3 4 6.93
    -9 3 3 2634.43
    9 3 -3 2765.89
    -9 3 2 706.13
    9 3 -2 680.45
    9 3 -1 129.98
    -9 3 1 105.79
    -9 -3 1 148.46
    9 3 0 548.34
    -9 3 0 498.09
    -9 -3 0 407.65
    9 3 1 308.31
    -9 3 -1 319.15
    -9 -3 -1 280.51
    -9 3 -2 57.95
    -9 -3 -2 30.46
    9 3 2 75.35
    -9 3 -3 5424.23
    -9 -3 -3 5854.19
    9 3 3 6141.38
    -9 3 -4 26.74
    9 3 4 27.13
    -9 -3 -4 -4.2
    -9 3 -5 646.47
    -9 -3 -5 680.28
    -9 3 -6 633.84
    -9 -3 -6 705.41
    -9 3 -7 37.88
    -9 -3 -7 33.68
    -9 3 -8 52.51
    -9 -3 -8 128.58
    -9 3 -9 1391.26
    -9 -3 -9 1491.07
    -9 3 -10 -3.42
    -9 -3 -10 17.27
    -9 3 -11 100.1
    -9 -3 -11 186.88
    -9 3 -12 218.44
    -9 -3 -12 270.05
    -9 3 -13 172.38
    -9 -3 -13 139.49
    -9 3 -14 309.12
    -9 -3 -14 353.36
    -9 3 -15 785.61
    9 4 -20 101.45
    9 4 -19 39.46
    9 4 -18 324.07
    9 4 -17 142.45
    9 4 -16 106.33
    9 4 -12 682.39
    9 4 -11 26.34
    9 4 -10 253.77
    -9 4 10 306.91
    -9 4 9 956.59
    9 4 -9 900.48
    9 4 -8 7.32
    9 4 -7 1039.5
    9 4 -7 1100.21
    9 4 -6 4968.77
    9 4 -6 5321.51
    9 4 -5 100.39
    9 4 -5 121.39
    -9 4 5 128.55
    -9 4 4 -2.88
    9 4 -4 20.65
    -9 4 3 390.72
    9 4 -3 369.53
    9 4 -2 79.05
    -9 4 2 110.5
    -9 4 1 73.24
    9 4 -1 50.59
    -9 -4 1 105.42
    -9 4 0 3426.57
    9 4 0 3342.47
    -9 -4 0 3592.35
    -9 4 -1 814.16
    9 4 1 720.71
    -9 -4 -1 823.85
    -9 4 -2 574.09
    9 4 2 648.13
    -9 -4 -2 585.49
    -9 4 -3 7.46
    -9 -4 -3 13.18
    9 4 3 27.03
    -9 4 -4 123.66
    -9 -4 -4 160.91
    9 4 4 148.82
    -9 4 -5 75.12
    9 4 5 102.47
    -9 -4 -5 85.22
    -9 4 -6 2473.56
    -9 -4 -6 2381.6
    -9 4 -7 32.5
    -9 -4 -7 70.61
    -9 4 -8 668.49
    -9 -4 -8 678.67
    -9 4 -9 655.46
    -9 -4 -9 722.32
    -9 4 -10 24.12
    -9 -4 -10 1.14
    -9 4 -11 238.57
    -9 -4 -11 345.83
    -9 -4 -12 1265
    -9 4 -12 1172.04
    -9 4 -13 34.33
    -9 -4 -13 85.09
    -9 4 -14 -6
    -9 4 -15 64.96
    9 5 -20 81.17
    9 5 -19 403.63
    9 5 -18 2.65
    9 5 -17 95.07
    9 5 -16 26.66
    9 5 -15 551.55
    9 5 -14 406.06
    9 5 -12 97.42
    9 5 -11 64.63
    -9 5 10 1654.06
    9 5 -10 1320.92
    -9 5 9 1336.87
    9 5 -9 1130.53
    9 5 -8 32.46
    -9 5 8 44.71
    9 5 -7 227.1
    -9 5 7 299.97
    9 5 -6 56.29
    9 5 -5 416.27
    9 5 -5 419.35
    9 5 -4 645.98
    9 5 -4 723.61
    9 5 -3 3353.38
    9 5 -3 3370.38
    9 5 -2 132.87
    9 5 -1 6.1
    -9 -5 1 5.29
    -9 -5 0 -9.42
    9 5 0 19.46
    9 5 1 153.01
    -9 -5 -1 74.53
    9 5 2 205.2
    -9 -5 -2 78.98
    -9 5 -3 1432.79
    9 5 3 1469.99
    -9 -5 -3 1555.93
    -9 5 -4 221.59
    -9 -5 -4 199.41
    9 5 4 212.14
    -9 -5 -5 382.25
    9 5 5 336.41
    -9 5 -5 435.91
    -9 5 -6 312.18
    9 5 6 365.12
    -9 -5 -6 405.52
    -9 5 -7 49.52
    -9 -5 -7 13.1
    -9 5 -8 81.11
    -9 -5 -8 83.77
    -9 -5 -9 2155.87
    -9 5 -9 1963.24
    -9 5 -10 165.43
    -9 -5 -10 154.65
    -9 -5 -11 210.02
    -9 -5 -12 -28.91
    -9 -5 -13 78.14
    9 6 -19 215.82
    9 6 -18 329.92
    9 6 -17 170.93
    9 6 -16 82.4
    9 6 -15 89.72
    9 6 -14 320.58
    9 6 -12 218.08
    9 6 -11 27.1
    9 6 -10 261.84
    -9 6 10 229.56
    9 6 -9 73.04
    -9 6 9 60.53
    9 6 -8 8.32
    -9 6 8 16.73
    9 6 -7 300.79
    -9 6 7 185.25
    -9 6 6 1905.97
    9 6 -6 1846.33
    9 6 -5 293.45
    9 6 -5 310.3
    9 6 -4 599
    9 6 -4 541.21
    9 6 -3 66.98
    9 6 -3 87.94
    -9 -6 2 22.98
    9 6 -2 21.83
    9 6 -2 18.82
    9 6 -1 431.6
    -9 -6 1 398.02
    -9 -6 0 1040.76
    9 6 0 1162.27
    9 6 1 533.03
    -9 -6 -1 517.77
    9 6 2 52.92
    -9 -6 -2 53.65
    9 6 3 5.63
    -9 -6 -3 11.75
    -9 -6 -4 -25.46
    9 6 4 21.78
    -9 -6 -5 316.66
    9 6 5 374.06
    -9 -6 -6 1476.72
    -9 -6 -7 296.49
    -9 -6 -8 410.65
    -9 -6 -9 4.52
    -9 -6 -10 23.98
    -9 -6 -11 118.74
    -9 -6 -12 1042.88
    9 7 -18 59.85
    9 7 -17 -26.15
    9 7 -16 116.51
    9 7 -15 338.46
    9 7 -14 267.82
    9 7 -13 39.15
    9 7 -12 -12.78
    9 7 -11 248.46
    9 7 -10 9.28
    9 7 -9 460.73
    -9 7 9 456.89
    9 7 -8 164.7
    -9 7 8 151.58
    9 7 -7 127.7
    -9 7 7 164.32
    9 7 -6 107.82
    -9 7 6 93.01
    9 7 -5 119.52
    -9 7 5 123.41
    9 7 -4 537.83
    9 7 -4 579.67
    -9 7 4 620.71
    -9 -7 3 1570.07
    9 7 -3 1603.44
    -9 7 3 1396.14
    9 7 -3 1498.39
    9 7 -2 334.49
    -9 -7 2 402.8
    9 7 -2 434.69
    9 7 -1 80.08
    -9 -7 1 102.84
    9 7 0 191.41
    -9 -7 0 169.45
    -9 -7 -1 499.48
    9 7 1 464.37
    9 7 2 633.1
    -9 -7 -2 506.15
    9 7 3 721.62
    -9 -7 -3 697.68
    -9 -7 -4 117.2
    -9 -7 -5 471.75
    -9 -7 -6 7.32
    -9 -7 -7 62.95
    -9 -7 -8 91.51
    -9 -7 -9 862.87
    -9 -7 -10 221.49
    -9 -7 -11 150.72
    9 8 -17 146.33
    9 8 -16 25.57
    9 8 -14 84.68
    9 8 -13 98.92
    9 8 -12 337.31
    9 8 -11 74.15
    9 8 -10 18.83
    9 8 -9 66.36
    9 8 -8 110.16
    -9 8 8 91.28
    9 8 -7 65.02
    -9 8 7 72.45
    9 8 -6 334.03
    -9 8 6 362.33
    9 8 -5 241.26
    -9 8 5 221.01
    9 8 -4 48.18
    9 8 -4 43.74
    -9 -8 4 67.58
    -9 8 4 16.74
    9 8 -3 35.89
    9 8 -3 14.95
    -9 -8 3 7.6
    -9 8 3 23.22
    9 8 -2 234.4
    -9 -8 2 210.67
    -9 8 2 151.1
    9 8 -2 253.82
    -9 -8 1 362.39
    9 8 -1 467.85
    -9 8 1 397.34
    -9 -8 0 1211.87
    9 8 0 1149.95
    -9 8 0 991.62
    -9 -8 -1 95.34
    -9 8 -1 72.16
    9 8 1 96.39
    -9 -8 -2 26.62
    9 8 2 35.78
    -9 -8 -3 -6.63
    -9 -8 -4 23.92
    -9 -8 -5 86.84
    -9 -8 -6 718.86
    -9 -8 -7 259.97
    -9 -8 -8 307.58
    -9 -8 -9 -2.16
    9 9 -14 151.59
    9 9 -13 -12.25
    9 9 -12 -5.11
    9 9 -11 174.42
    9 9 -10 41.11
    9 9 -9 363.62
    9 9 -8 450.82
    9 9 -7 62.54
    -9 9 7 56.55
    9 9 -6 115.42
    -9 9 6 252.32
    9 9 -5 40.38
    -9 -9 5 2.13
    -9 9 5 43.66
    9 9 -4 248.41
    9 9 -4 254.21
    -9 -9 4 285.86
    -9 9 4 218.29
    9 9 -3 116.02
    9 9 -3 68.1
    -9 -9 3 151.44
    -9 9 3 119.79
    9 9 -2 25.49
    -9 -9 2 97.86
    -9 9 2 114.11
    9 9 -2 69.99
    -9 -9 1 63.9
    9 9 -1 38.14
    -9 9 1 85.83
    9 9 0 45.42
    -9 -9 0 18.21
    -9 9 0 52.13
    -9 -9 -1 74.96
    -9 9 -1 146.57
    -9 -9 -2 167.96
    -9 9 -2 162.72
    -9 9 -3 608.32
    -9 9 -4 16.42
    9 10 -7 -0.7
    9 10 -6 101.43
    9 10 -5 136.97
    9 10 -5 213.94
    -9 10 5 211.74
    9 10 -4 29.17
    9 10 -4 -3.58
    -9 10 4 8.62
    9 10 -3 -36.2
    -9 10 3 60.71
    9 10 -2 111.57
    -9 10 2 239.96
    -9 10 1 98.81
    10 0 -17 -3.78
    10 0 -16 44.32
    10 0 -15 4.03
    10 0 -14 2256.24
    10 0 -13 14.71
    10 0 -12 434.51
    10 0 -11 14.75
    10 0 -10 801.32
    10 0 -9 19.97
    10 0 -8 1380.68
    10 0 -7 39.85
    10 0 -6 8277.68
    10 0 -5 9.72
    10 0 -4 31.57
    10 0 -3 -6.15
    -10 0 2 949.07
    10 0 -2 1030.4
    10 0 -1 14.16
    -10 0 1 -5.31
    -10 0 0 590.37
    -10 0 -1 18.81
    -10 0 -2 1880.1
    -10 0 -3 10.44
    -10 0 -4 3270.38
    -10 0 -5 27.51
    -10 0 -6 61.83
    -10 0 -7 -0.84
    -10 0 -8 269.16
    -10 0 -9 31.44
    -10 0 -10 952.52
    -10 0 -11 5.34
    -10 0 -12 156.81
    -10 0 -13 8.47
    -10 0 -14 187.22
    10 1 -19 8.08
    10 1 -18 12.35
    10 1 -17 1244.11
    10 -1 -16 201.23
    10 1 -16 74.24
    10 -1 -15 337.87
    10 1 -15 268.43
    10 -1 -14 9.97
    10 1 -14 30.62
    10 -1 -13 2123.91
    10 1 -13 2338.72
    10 -1 -12 199.45
    10 1 -12 182.35
    10 -1 -11 2447.32
    10 1 -11 2436.1
    10 1 -10 20.62
    10 -1 -10 16.63
    10 -1 -9 133.98
    10 1 -9 137.36
    -10 1 8 15.2
    10 1 -8 0.84
    10 -1 -8 -4.92
    10 1 -7 111.49
    10 -1 -7 205.48
    -10 1 7 222.03
    10 1 -6 484.55
    10 -1 -6 428.37
    10 1 -5 2098.55
    10 -1 -5 1952.43
    10 1 -4 191.32
    10 -1 -4 168.15
    10 1 -3 1856.48
    -10 1 3 1751.39
    -10 1 2 197.35
    10 1 -2 121.95
    -10 -1 2 155.21
    -10 1 1 1154.94
    -10 -1 1 1035.19
    10 1 -1 1065.15
    10 1 0 62.53
    -10 1 0 51.74
    -10 -1 0 52.58
    -10 1 -1 2798.85
    -10 -1 -1 2774.89
    10 1 1 2550.31
    -10 1 -2 184.18
    -10 -1 -2 160.87
    -10 1 -3 1636.11
    -10 -1 -3 1533.15
    -10 1 -4 9.21
    -10 -1 -4 13.94
    -10 1 -5 1143.99
    -10 -1 -5 925.04
    -10 1 -6 215.89
    -10 -1 -6 151.43
    -10 1 -7 918.98
    -10 -1 -7 996.39
    -10 1 -8 6.41
    -10 -1 -8 34.82
    -10 1 -9 619.4
    -10 -1 -9 581.31
    -10 1 -10 73.96
    -10 -1 -10 127
    -10 1 -11 51.32
    -10 -1 -11 107.03
    -10 1 -12 25.21
    -10 -1 -12 -16.47
    -10 1 -13 489.75
    -10 -1 -13 465.36
    -10 1 -14 111.92
    -10 -1 -14 136.68
    10 2 -20 1002.35
    10 2 -19 100.34
    10 2 -18 307.18
    10 2 -17 15.25
    10 2 -16 410.65
    10 2 -15 36.64
    10 -2 -15 25.13
    10 2 -14 2303.53
    10 -2 -14 2411.02
    10 -2 -13 4.37
    10 2 -13 10.08
    10 2 -12 130.75
    10 -2 -12 89.11
    10 2 -11 0.06
    10 -2 -11 41.37
    10 -2 -10 200.81
    10 2 -10 316.39
    10 2 -9 1220.96
    10 -2 -9 1170.54
    10 2 -8 3762.74
    10 -2 -8 3720.84
    10 2 -7 200.53
    10 2 -6 908.51
    10 2 -5 358.82
    10 2 -4 152.11
    -10 2 4 200.5
    10 2 -3 131.28
    -10 2 3 119.26
    10 2 -2 154.05
    -10 2 2 149.06
    -10 -2 2 133.27
    10 2 -1 614.12
    -10 2 1 713.74
    -10 -2 1 709.18
    -10 2 0 2128.21
    -10 -2 0 2128.78
    10 2 0 1782.93
    -10 2 -1 7.35
    10 2 1 29.83
    -10 -2 -1 34.22
    -10 2 -2 1005.4
    -10 -2 -2 807.21
    10 2 2 906.96
    -10 2 -3 328.73
    -10 -2 -3 352.13
    -10 2 -4 531.28
    -10 -2 -4 514.65
    -10 2 -5 346.93
    -10 -2 -5 411.41
    -10 2 -6 35.31
    -10 -2 -6 27.03
    -10 2 -7 167.83
    -10 -2 -7 89.29
    -10 2 -8 91.21
    -10 -2 -8 56.81
    -10 2 -9 242.33
    -10 -2 -9 263.6
    -10 2 -10 914.97
    -10 -2 -10 759.61
    -10 2 -11 26.06
    -10 -2 -11 12.08
    -10 2 -12 348.33
    -10 -2 -12 128.63
    -10 2 -13 -14.85
    -10 -2 -13 29.23
    -10 2 -14 160.85
    10 3 -21 132.66
    10 3 -13 712.03
    10 3 -12 247.58
    10 3 -12 196.1
    10 3 -11 1523.27
    10 3 -11 1311.43
    10 3 -10 369.16
    10 3 -10 296.52
    10 3 -9 34.8
    10 3 -9 0.78
    10 3 -8 347.38
    10 3 -7 18.89
    10 3 -6 453.39
    -10 3 5 3569.61
    10 3 -5 3686.83
    -10 3 4 633.42
    10 3 -4 670.21
    -10 3 3 458.14
    10 3 -3 513.73
    10 3 -2 198.31
    -10 3 2 150.83
    -10 -3 2 138.63
    -10 3 1 337.25
    10 3 -1 207.74
    -10 -3 1 271.24
    10 3 0 1894.24
    -10 3 0 1918.37
    -10 -3 0 1846.19
    10 3 1 726.11
    -10 3 -1 846.74
    -10 -3 -1 885.16
    -10 3 -2 21.13
    10 3 2 -10.99
    -10 -3 -2 6.82
    -10 3 -3 24.34
    10 3 3 36.19
    -10 -3 -3 18.86
    10 3 4 95.94
    -10 3 -4 73.03
    -10 -3 -4 76.45
    -10 3 -5 216.7
    -10 -3 -5 269.65
    -10 3 -6 1815.11
    -10 -3 -6 1603.31
    -10 3 -7 581.05
    -10 -3 -7 489.24
    -10 3 -8 136.73
    -10 -3 -8 174.03
    -10 3 -9 95.02
    -10 -3 -9 142.58
    -10 3 -10 39.82
    -10 -3 -10 112
    -10 3 -11 37.79
    -10 -3 -11 24.55
    -10 3 -12 42.83
    -10 -3 -12 56.53
    -10 3 -13 541.78
    -10 -3 -13 572.31
    -10 3 -14 13.95
    10 4 -13 10.58
    10 4 -12 423.44
    10 4 -11 2.05
    10 4 -10 12.3
    10 4 -10 61.89
    -10 4 10 31.6
    10 4 -9 1809.32
    10 4 -9 1889.53
    10 4 -8 1686.82
    10 4 -8 1575.15
    10 4 -7 621.79
    10 4 -7 734.17
    10 4 -6 41.82
    -10 4 6 68.54
    10 4 -5 18.1
    -10 4 5 28.95
    -10 4 4 296.3
    10 4 -4 366.31
    10 4 -3 223.26
    -10 4 3 245.59
    -10 4 2 1425.02
    10 4 -2 1370.61
    -10 -4 2 1348.11
    -10 4 1 688.9
    10 4 -1 745.15
    -10 -4 1 643.43
    10 4 0 17.67
    -10 4 0 39.27
    10 4 1 47.73
    -10 4 -1 63.84
    -10 -4 -1 50.23
    -10 4 -2 44.32
    -10 -4 -2 62.44
    10 4 2 112.46
    -10 4 -3 476.75
    -10 -4 -3 374.25
    10 4 3 437.32
    -10 4 -4 592.8
    10 4 4 496.11
    -10 -4 -4 508.96
    -10 4 -5 424.15
    -10 -4 -5 475.27
    10 4 5 495.76
    -10 4 -6 245.9
    -10 -4 -6 169.42
    -10 4 -7 218.49
    -10 -4 -7 201.33
    -10 4 -8 19.23
    -10 -4 -8 26.03
    -10 4 -9 184.21
    -10 -4 -9 81.92
    -10 4 -10 918.91
    -10 -4 -10 933.36
    -10 4 -11 61.22
    -10 -4 -11 24.61
    -10 4 -12 83.76
    -10 -4 -12 -5.03
    -10 4 -13 35.46
    -10 4 -14 41.19
    10 5 -13 282.32
    10 5 -12 62.67
    10 5 -11 556.13
    10 5 -10 18.45
    -10 5 10 25.7
    10 5 -9 117.18
    -10 5 9 105.62
    10 5 -8 1.46
    10 5 -8 19.68
    -10 5 8 22.59
    10 5 -7 29.42
    10 5 -7 20.88
    10 5 -6 756.2
    10 5 -6 644.18
    10 5 -5 470.55
    10 5 -5 432.02
    10 5 -4 29.36
    10 5 -3 431.06
    10 5 -2 51.29
    -10 -5 2 48.43
    10 5 -1 35.99
    -10 -5 1 26.85
    10 5 0 146.15
    -10 -5 0 218.49
    10 5 1 1283.72
    -10 -5 -1 1082.66
    10 5 2 27.09
    -10 -5 -2 5.78
    -10 -5 -3 263.52
    10 5 3 241.28
    -10 -5 -4 39.09
    10 5 4 15
    10 5 5 40.78
    -10 -5 -5 19.79
    -10 -5 -6 758.25
    -10 -5 -7 308.71
    -10 -5 -8 41.04
    -10 -5 -9 125.89
    -10 -5 -10 3.96
    -10 -5 -11 103.32
    10 6 -14 584.91
    10 6 -13 73.85
    10 6 -12 322.26
    10 6 -11 44.76
    10 6 -10 365
    10 6 -9 -4.8
    -10 6 9 26.24
    10 6 -8 408.88
    -10 6 8 403.53
    10 6 -7 64.51
    10 6 -7 26.7
    -10 6 7 10.33
    10 6 -6 178.6
    10 6 -6 223.3
    10 6 -5 63.92
    10 6 -5 38.71
    10 6 -4 6.25
    10 6 -4 39.71
    10 6 -3 80.91
    -10 -6 3 19.62
    10 6 -2 455
    -10 -6 2 435.1
    -10 -6 1 418.18
    10 6 -1 322.47
    10 6 0 27.16
    -10 -6 0 10.72
    10 6 1 358.05
    -10 -6 -1 286.93
    10 6 2 29.51
    -10 -6 -2 28.18
    10 6 3 777.14
    -10 -6 -3 744.96
    -10 -6 -4 310.06
    10 6 4 273.33
    -10 -6 -5 40.77
    -10 -6 -6 55.84
    -10 -6 -7 61.2
    -10 -6 -8 -14.61
    -10 -6 -9 111.77
    -10 -6 -10 531.14
    10 7 -14 55.67
    10 7 -13 59.9
    10 7 -12 -7.24
    10 7 -11 543.52
    10 7 -10 34.87
    10 7 -9 24.7
    -10 7 9 30.86
    10 7 -8 5.78
    -10 7 8 19.62
    10 7 -7 32
    -10 7 7 37.33
    10 7 -6 57.77
    10 7 -6 31.21
    -10 7 6 35.55
    10 7 -5 30.8
    10 7 -5 53.21
    -10 7 5 60.62
    10 7 -4 25.11
    -10 7 4 35.1
    10 7 -4 15.9
    -10 -7 3 156.85
    10 7 -3 155.1
    10 7 -2 294.71
    -10 -7 2 341.05
    10 7 -1 248.18
    -10 -7 1 226.38
    -10 -7 0 449.11
    10 7 0 519.61
    -10 -7 -1 830.72
    10 7 1 773.61
    10 7 2 138.01
    -10 -7 -2 72.47
    10 7 3 405.27
    -10 -7 -3 545.47
    -10 -7 -4 -10.75
    -10 -7 -5 5.8
    -10 -7 -6 101.8
    -10 -7 -7 185.04
    -10 -7 -8 32.4
    -10 -7 -9 128.77
    10 8 -14 121.39
    10 8 -13 78.06
    10 8 -12 38.41
    10 8 -11 6.47
    10 8 -10 100.86
    10 8 -9 0.74
    10 8 -8 608.93
    -10 8 8 716.72
    10 8 -7 38.02
    -10 8 7 0.35
    10 8 -6 55.28
    -10 8 6 100.73
    10 8 -6 119.34
    10 8 -5 44.99
    10 8 -5 125.87
    -10 8 5 56.92
    10 8 -4 90.09
    -10 -8 4 -13.44
    -10 8 4 104.5
    10 8 -4 31.17
    -10 -8 3 430.59
    -10 8 3 337.91
    10 8 -3 392.66
    10 8 -3 373.22
    10 8 -2 128.12
    -10 -8 2 211.48
    -10 8 2 193.15
    10 8 -1 109.26
    -10 -8 1 115.22
    -10 8 1 64.51
    -10 -8 0 119.97
    10 8 0 116.09
    10 8 1 64.73
    -10 -8 -1 75.41
    -10 -8 -2 96.01
    -10 -8 -3 140.86
    -10 -8 -4 458.44
    -10 -8 -5 84.89
    -10 -8 -6 31.1
    -10 -8 -7 -21.02
    -10 -8 -8 33.77
    10 9 -13 161.66
    10 9 -12 88.61
    10 9 -11 418.4
    10 9 -10 32.21
    10 9 -9 48.68
    10 9 -8 31.61
    10 9 -7 8.03
    -10 9 7 -22.69
    10 9 -6 107.06
    10 9 -6 85.51
    -10 9 6 65.88
    10 9 -5 24.19
    10 9 -5 19.58
    -10 -9 5 5.74
    -10 9 5 28.37
    10 9 -4 4.36
    -10 -9 4 43.41
    -10 9 4 0.63
    10 9 -4 45.05
    -10 -9 3 21.06
    -10 9 3 19.05
    10 9 -3 45.2
    10 9 -3 24.6
    10 9 -2 31.19
    -10 -9 2 -9.05
    -10 9 2 47.57
    10 9 -1 121.72
    -10 -9 1 103.9
    -10 9 1 79.75
    -10 -9 0 243.76
    -10 9 0 341.44
    -10 -9 -1 144.24
    -10 9 -1 142.7
    -10 -9 -2 31.98
    -10 9 -2 102.64
    -10 -9 -3 1.77
    10 10 -6 68.84
    -10 10 6 42.72
    -10 10 5 -37.22
    10 10 -5 -11.27
    10 10 -4 -7.25
    -10 10 4 36.16
    10 10 -3 230.74
    -10 10 3 191.07
    11 0 -18 410.19
    11 0 -17 8.15
    11 0 -16 207.4
    11 0 -15 23.89
    11 0 -14 2090.36
    11 0 -13 15.71
    11 0 -12 2275.86
    11 0 -11 10.36
    11 0 -10 587.66
    11 0 -9 11.89
    11 0 -8 2174.79
    11 0 -7 18.35
    11 0 -6 135.99
    11 0 -5 10.86
    11 0 -4 148.98
    11 0 -3 30.13
    -11 0 3 -0.28
    -11 0 2 5311.54
    11 0 -2 4979.39
    -11 0 1 4.68
    -11 0 0 1051.23
    -11 0 -1 30.99
    -11 0 -2 2319.75
    -11 0 -3 16.7
    -11 0 -4 1058.91
    -11 0 -5 5.97
    -11 0 -6 154.93
    -11 0 -7 43.46
    -11 0 -8 839.64
    -11 0 -9 34.63
    -11 0 -10 917.8
    -11 0 -11 27.08
    -11 0 -12 166.88
    -11 0 -13 37.68
    11 1 -19 250.65
    11 1 -18 17.12
    11 1 -17 586.79
    11 -1 -16 32.13
    11 1 -16 24.35
    11 -1 -15 954.57
    11 1 -15 884.19
    11 -1 -14 116.45
    11 1 -14 100
    11 -1 -13 1547.87
    11 1 -13 1663.61
    11 1 -12 106.2
    11 -1 -12 85.04
    11 -1 -11 1559.15
    11 1 -11 1701.81
    11 1 -10 25.99
    11 -1 -10 52.79
    11 1 -9 -1.49
    11 -1 -9 -19.04
    11 1 -8 72.56
    11 -1 -8 79.89
    11 1 -7 555.68
    11 -1 -7 565.67
    11 1 -6 45.46
    11 -1 -6 75.49
    11 1 -5 4481.99
    11 -1 -5 4126.66
    11 -1 -4 200.86
    11 1 -4 202.13
    -11 1 3 229.82
    11 1 -3 291.56
    11 1 -2 33.53
    -11 1 2 13.58
    -11 -1 2 55.35
    -11 1 1 1097
    -11 -1 1 1056.1
    11 1 -1 972.9
    11 1 0 352.53
    -11 1 0 383.1
    -11 -1 0 347.46
    -11 1 -1 3119.97
    -11 -1 -1 3275.13
    -11 1 -2 81.07
    -11 -1 -2 103.52
    -11 1 -3 173.83
    -11 -1 -3 137.84
    -11 1 -4 112.8
    -11 -1 -4 99.1
    -11 1 -5 184.25
    -11 -1 -5 115.12
    -11 1 -6 70.34
    -11 -1 -6 46.38
    -11 1 -7 849.45
    -11 -1 -7 687.42
    -11 1 -8 79.8
    -11 -1 -8 94.16
    -11 1 -9 153.73
    -11 -1 -9 188.96
    -11 1 -10 12.66
    -11 -1 -10 26.71
    -11 1 -11 137.06
    -11 -1 -11 170.59
    -11 1 -12 86.79
    -11 -1 -12 84.92
    -11 1 -13 145.79
    -11 -1 -13 152.37
    11 2 -20 231.55
    11 2 -19 76.65
    11 2 -18 72.48
    11 2 -17 39.78
    11 2 -16 474.2
    11 2 -15 420.34
    11 -2 -15 582.67
    11 2 -14 2527.13
    11 -2 -14 2321.04
    11 -2 -13 28.99
    11 2 -13 16.12
    11 2 -12 1145.69
    11 -2 -12 1018.19
    11 -2 -11 115.72
    11 2 -11 84.67
    11 2 -10 1363.72
    11 -2 -10 1421.31
    11 2 -9 454.42
    11 -2 -9 526.13
    11 2 -8 2878.44
    11 2 -7 424.04
    11 2 -6 -8.21
    11 2 -5 127.77
    11 2 -4 710.03
    -11 2 4 793.44
    11 2 -3 768.88
    -11 2 3 680.37
    11 2 -2 681.46
    -11 2 2 798.61
    -11 -2 2 921.11
    -11 2 1 35.96
    -11 -2 1 -1.1
    11 2 -1 11.42
    -11 2 0 529.34
    -11 -2 0 461.79
    11 2 0 524.63
    11 2 1 127.69
    -11 2 -1 118.05
    -11 -2 -1 142.09
    -11 2 -2 696.36
    -11 -2 -2 688.73
    11 2 2 698.24
    -11 2 -3 96.56
    -11 -2 -3 127.85
    -11 2 -4 380.6
    -11 -2 -4 464.89
    -11 2 -5 26.61
    -11 -2 -5 33.49
    -11 2 -6 116.59
    -11 -2 -6 81.42
    -11 2 -7 206.26
    -11 -2 -7 297.08
    -11 2 -8 184.68
    -11 -2 -8 231.66
    -11 2 -9 26.14
    -11 -2 -9 74.86
    -11 -2 -10 736.19
    -11 2 -10 621.72
    -11 2 -11 51.8
    -11 -2 -11 25.68
    -11 2 -12 52.52
    -11 -2 -12 147.29
    -11 2 -13 250.69
    11 3 -21 34.63
    11 3 -20 103.66
    11 3 -19 129.25
    11 3 -18 427.97
    11 3 -17 517.48
    11 3 -16 37.22
    11 3 -15 43.2
    11 3 -14 -6.03
    11 3 -13 1066.75
    11 3 -12 14.15
    11 3 -11 1305.64
    11 3 -10 660.6
    11 3 -9 1.35
    11 3 -8 59.23
    11 3 -7 904.45
    11 3 -6 156.82
    -11 3 5 3040.71
    11 3 -5 2999.22
    11 3 -4 18.13
    -11 3 4 22.07
    -11 3 3 312.93
    11 3 -3 390.25
    11 3 -2 12.9
    -11 3 2 25.72
    -11 -3 2 -0.44
    11 3 -1 3212.89
    -11 3 1 3180.88
    -11 -3 1 3338.76
    -11 3 0 100.21
    -11 -3 0 118.62
    11 3 0 165.24
    -11 3 -1 1264.96
    -11 -3 -1 1238
    11 3 1 1268.26
    -11 3 -2 25.93
    11 3 2 6.09
    -11 -3 -2 23.82
    -11 3 -3 381.57
    11 3 3 427.14
    -11 -3 -3 434.3
    -11 3 -4 257.68
    -11 -3 -4 341.24
    -11 3 -5 41.55
    -11 -3 -5 67.16
    -11 3 -6 57.89
    -11 -3 -6 86.23
    -11 3 -7 633.28
    -11 -3 -7 561.78
    -11 3 -8 21.81
    -11 -3 -8 66.83
    -11 3 -9 21.17
    -11 -3 -9 45.05
    -11 3 -10 19.14
    -11 -3 -10 -1.95
    -11 3 -11 161.23
    -11 -3 -11 62.73
    -11 3 -12 19.29
    -11 -3 -12 26.71
    -11 3 -13 141.68
    11 4 -22 146.07
    11 4 -21 5.05
    11 4 -20 135.97
    11 4 -15 375.86
    11 4 -14 323.1
    11 4 -13 40.94
    11 4 -12 5.61
    11 4 -12 7.54
    11 4 -11 60.69
    11 4 -11 161.58
    11 4 -10 742.96
    11 4 -10 717.03
    11 4 -9 668.4
    11 4 -9 552.14
    11 4 -8 2561.39
    11 4 -7 271.71
    -11 4 7 207.56
    -11 4 6 695.09
    11 4 -6 861.42
    -11 4 5 642.94
    11 4 -5 680.42
    -11 4 4 1965.77
    11 4 -4 1889.35
    -11 4 3 789.15
    11 4 -3 784.71
    -11 4 2 1309.04
    11 4 -2 1278.35
    -11 -4 2 1342.95
    -11 4 1 0.97
    -11 -4 1 7.49
    -11 4 0 337.64
    11 4 0 369.28
    -11 -4 0 392.3
    -11 4 -1 29.51
    -11 -4 -1 62.47
    11 4 1 29.74
    -11 4 -2 1119.03
    -11 -4 -2 1157.56
    11 4 2 1139.61
    -11 4 -3 134.47
    11 4 3 92.46
    -11 -4 -3 90.02
    -11 4 -4 1646.18
    -11 -4 -4 1511.07
    11 4 4 1547.59
    -11 4 -5 53.6
    -11 -4 -5 51.52
    -11 4 -6 118.74
    -11 -4 -6 129.78
    -11 4 -7 93.3
    -11 -4 -7 77.63
    -11 4 -8 107.49
    -11 -4 -8 108.35
    -11 4 -9 39.8
    -11 -4 -9 35.1
    -11 4 -10 34.13
    -11 -4 -10 10.45
    -11 4 -11 38.18
    -11 -4 -11 52.59
    -11 4 -12 72.88
    -11 4 -13 137.89
    11 5 -12 0.08
    11 5 -11 704.8
    11 5 -11 841.28
    11 5 -10 59.59
    11 5 -10 85.68
    11 5 -9 71.12
    11 5 -9 63.89
    -11 5 9 123.23
    11 5 -8 -20.1
    11 5 -8 25.56
    11 5 -7 722.29
    11 5 -7 784.4
    11 5 -6 293.09
    11 5 -5 1486.78
    11 5 -4 85.16
    -11 -5 3 1210.11
    11 5 -3 1172.2
    11 5 -2 230.87
    -11 -5 2 214.26
    11 5 -1 1292.13
    -11 -5 1 1116.63
    11 5 0 51.08
    -11 -5 0 58.97
    11 5 1 1868.55
    -11 -5 -1 1743.37
    -11 -5 -2 198.48
    11 5 2 124.2
    -11 -5 -3 118.25
    11 5 3 124.46
    11 5 4 167.33
    -11 -5 -4 96.83
    11 5 5 45.07
    -11 -5 -5 105.34
    -11 -5 -6 11.54
    -11 -5 -7 68.71
    -11 -5 -8 159.73
    -11 -5 -9 76.06
    -11 -5 -10 26.6
    11 6 -13 -5.54
    11 6 -12 15.04
    11 6 -11 86.98
    11 6 -10 859.16
    11 6 -10 762.88
    11 6 -9 37.93
    11 6 -9 31.05
    -11 6 9 13.86
    11 6 -8 1428.64
    -11 6 8 1681.1
    11 6 -8 1453.92
    11 6 -7 158.59
    11 6 -7 114.32
    -11 6 7 134.75
    11 6 -6 1569.9
    11 6 -6 1417.97
    11 6 -5 43.14
    11 6 -4 410.97
    11 6 -3 346.97
    -11 -6 3 394.34
    11 6 -2 622.28
    -11 -6 2 602.49
    11 6 -1 619.31
    -11 -6 1 497.86
    11 6 0 19.47
    -11 -6 0 13.35
    11 6 1 151.52
    -11 -6 -1 97.16
    11 6 2 164.22
    -11 -6 -2 118.11
    -11 -6 -3 30.38
    11 6 3 126.35
    -11 -6 -4 1009.21
    11 6 4 1048.72
    -11 -6 -5 145.99
    -11 -6 -6 -10.19
    -11 -6 -7 37.84
    -11 -6 -8 61.94
    -11 -6 -9 -11.72
    11 7 -13 63.84
    11 7 -12 -14.04
    11 7 -11 101.41
    11 7 -10 189.47
    11 7 -9 154.99
    11 7 -9 120.68
    11 7 -8 25.47
    11 7 -8 8.49
    -11 7 8 -4.93
    -11 7 7 645.87
    11 7 -7 673.04
    11 7 -7 649.6
    11 7 -6 142.98
    -11 7 6 126.93
    11 7 -6 130.26
    11 7 -5 665.68
    11 7 -5 630.35
    -11 7 5 502.62
    11 7 -4 30.03
    -11 -7 4 5.3
    -11 -7 3 1361.14
    11 7 -3 1269.72
    11 7 -2 62.2
    -11 -7 2 89.47
    -11 -7 1 475.53
    11 7 -1 436.85
    11 7 0 7.12
    -11 -7 0 19.67
    11 7 1 967.95
    -11 -7 -1 850.47
    11 7 2 596.38
    -11 -7 -2 476.15
    -11 -7 -3 51.6
    -11 -7 -4 91.36
    -11 -7 -5 175.35
    -11 -7 -6 -12.6
    -11 -7 -7 -1.34
    -11 -7 -8 8.49
    11 8 -13 2.88
    11 8 -12 -7.2
    11 8 -11 277.09
    11 8 -10 503.51
    11 8 -9 334.97
    11 8 -9 315.49
    11 8 -8 534.48
    11 8 -8 559.94
    11 8 -7 -3.57
    11 8 -7 23.72
    -11 8 7 18.12
    11 8 -6 685.66
    -11 8 6 667.91
    11 8 -6 636.34
    11 8 -5 258.31
    -11 -8 5 207.97
    -11 8 5 249.79
    11 8 -5 230.43
    11 8 -4 321.47
    -11 -8 4 356.22
    -11 8 4 354.11
    11 8 -3 15.87
    -11 -8 3 -14.95
    -11 8 3 20.42
    11 8 -2 344.34
    -11 -8 2 389.94
    -11 8 2 481.27
    -11 -8 1 101.58
    11 8 -1 205.72
    11 8 0 181.3
    -11 -8 0 97.41
    11 8 1 124.1
    -11 -8 -1 86.01
    -11 -8 -2 192.17
    -11 -8 -3 67.22
    -11 -8 -4 383.38
    -11 -8 -5 152.24
    -11 -8 -6 207.58
    11 9 -13 51.67
    11 9 -12 70.51
    11 9 -11 64.97
    11 9 -10 81.33
    11 9 -9 348.92
    11 9 -9 330.3
    11 9 -8 329.18
    11 9 -8 275.4
    11 9 -7 219.54
    11 9 -7 207.82
    11 9 -6 209.03
    -11 -9 6 88.29
    -11 9 6 160.49
    11 9 -6 157.84
    11 9 -5 433.94
    -11 -9 5 264.56
    -11 9 5 329.7
    11 9 -5 391.89
    11 9 -4 39.26
    -11 -9 4 5.82
    -11 9 4 17.5
    11 9 -3 237.47
    -11 -9 3 257.44
    -11 9 3 322.32
    11 9 -2 244.98
    -11 -9 2 171.49
    -11 9 2 149.35
    -11 -9 1 96.97
    11 9 -1 166.88
    -11 9 1 71.21
    -11 -9 0 64.73
    -11 9 0 61.65
    -11 -9 -1 54.74
    -11 -9 -2 35.22
    -11 -9 -3 99.65
    -11 10 5 63.65
    11 10 -3 -9.92
    12 0 -18 324.2
    12 0 -17 8.04
    12 0 -16 742.52
    12 0 -15 4.3
    12 0 -14 144.94
    12 0 -13 14.81
    12 0 -12 603.67
    12 0 -11 30.11
    12 0 -10 568.75
    12 0 -9 9.14
    12 0 -8 155.58
    12 0 -7 27.91
    12 0 -6 322.62
    12 0 -5 42.21
    12 0 -4 1005.54
    12 0 -3 1.88
    -12 0 3 10.85
    12 0 -2 67.85
    -12 0 2 139.47
    -12 0 1 35.16
    -12 0 0 1287.2
    -12 0 -1 38.87
    -12 0 -2 7140.77
    -12 0 -3 48.08
    -12 0 -4 940.44
    -12 0 -5 -7.2
    -12 0 -6 148.15
    -12 0 -7 6.2
    -12 0 -8 1222.55
    -12 0 -9 -18.14
    -12 0 -10 73.29
    -12 0 -11 9.1
    -12 0 -12 91.85
    12 1 -19 965.68
    12 1 -18 97.16
    12 1 -17 67.59
    12 1 -16 26.58
    12 -1 -16 21.49
    12 -1 -15 691.17
    12 1 -15 551.4
    12 1 -14 90.45
    12 -1 -14 90.54
    12 -1 -13 1338.34
    12 1 -13 1564.62
    12 1 -12 308.46
    12 -1 -12 205.13
    12 1 -11 75.05
    12 -1 -11 14.62
    12 1 -10 51.48
    12 -1 -10 70.21
    12 1 -9 235.73
    12 -1 -9 261.67
    12 1 -8 104.1
    12 -1 -8 133.08
    12 1 -7 1869.84
    12 -1 -7 1810.09
    12 1 -6 -6
    12 -1 -6 12.31
    12 -1 -5 10.64
    12 1 -5 28.34
    -12 1 4 467.02
    12 1 -4 490.94
    12 1 -3 241.92
    -12 1 3 274.94
    -12 -1 3 184.54
    12 1 -2 286.41
    -12 1 2 344.98
    -12 -1 2 380.19
    -12 1 1 3731.3
    -12 -1 1 3782.56
    12 1 -1 3403.59
    12 1 0 -0.16
    -12 1 0 43.01
    -12 -1 0 25.87
    -12 1 -1 1832.6
    -12 -1 -1 1939.01
    -12 1 -2 13.16
    -12 -1 -2 57.33
    -12 1 -3 50.69
    -12 -1 -3 57.27
    -12 1 -4 56.48
    -12 -1 -4 139.93
    -12 1 -5 1189.44
    -12 -1 -5 1208.71
    -12 1 -6 251.99
    -12 -1 -6 158.91
    -12 1 -7 24.38
    -12 -1 -7 38.24
    -12 1 -8 -4.09
    -12 -1 -8 53.39
    -12 1 -9 245.14
    -12 -1 -9 155.22
    -12 1 -10 44.89
    -12 -1 -10 46.09
    -12 1 -11 877.85
    -12 -1 -11 980.37
    -12 1 -12 61.01
    -12 -1 -12 42.68
    12 2 -20 263.94
    12 2 -19 42.63
    12 2 -18 274.54
    12 2 -17 121.97
    12 2 -16 1471.13
    12 2 -15 109.35
    12 -2 -15 70.5
    12 2 -14 413.97
    12 -2 -14 380.14
    12 2 -13 13.44
    12 -2 -13 12.66
    12 2 -12 643.48
    12 -2 -12 659.39
    12 2 -11 10.14
    12 -2 -11 33.6
    12 2 -10 2648.95
    12 -2 -10 2835.82
    12 -2 -9 -7.43
    12 2 -9 24.04
    12 2 -8 15.39
    12 2 -7 24.46
    12 2 -6 413.02
    12 2 -5 279.33
    -12 2 5 315.62
    12 2 -4 456.45
    -12 2 4 483.63
    -12 2 3 74.95
    -12 -2 3 110.87
    12 2 -3 51.23
    -12 2 2 25.56
    -12 -2 2 9.92
    12 2 -2 15.67
    -12 2 1 213.52
    12 2 -1 146.75
    -12 -2 1 198.11
    -12 2 0 613.94
    12 2 0 480.71
    -12 -2 0 543.45
    12 2 1 90.05
    -12 2 -1 97.22
    -12 -2 -1 86.97
    -12 2 -2 2594.34
    -12 -2 -2 2403.37
    -12 2 -3 15.79
    -12 -2 -3 82.66
    -12 2 -4 370.76
    -12 -2 -4 283.31
    -12 2 -5 1.22
    -12 -2 -5 11.26
    -12 2 -6 26.05
    -12 -2 -6 68.46
    -12 2 -7 71.27
    -12 -2 -7 113.75
    -12 2 -8 781.94
    -12 -2 -8 744.82
    -12 2 -9 19.24
    -12 -2 -9 15.79
    -12 2 -10 16.73
    -12 -2 -10 18.51
    -12 2 -11 21.64
    -12 -2 -11 48.99
    -12 2 -12 11.4
    12 3 -21 308.53
    12 3 -20 15.19
    12 3 -19 357.17
    12 3 -18 155.76
    12 3 -17 233.67
    12 3 -16 17.99
    12 3 -15 169.57
    12 3 -14 -5.48
    12 3 -13 2146.84
    12 3 -12 31.32
    12 3 -11 33.94
    12 3 -10 224.07
    12 3 -9 248.77
    12 3 -8 424.18
    12 3 -7 2186.26
    12 3 -6 156.78
    -12 3 6 227.54
    12 3 -5 58.54
    -12 3 5 74.33
    -12 3 4 421.18
    12 3 -4 403.79
    -12 3 3 409.65
    12 3 -3 345.73
    -12 -3 3 384.79
    12 3 -2 512.3
    -12 3 2 529.62
    -12 -3 2 444.62
    12 3 -1 2197.22
    -12 3 1 1898.71
    -12 -3 1 1962.7
    -12 3 0 110.56
    -12 -3 0 55.4
    12 3 0 111.27
    -12 3 -1 269.88
    12 3 1 197
    -12 -3 -1 208.43
    -12 3 -2 -1.98
    12 3 2 7.26
    -12 -3 -2 43.32
    12 3 3 74.71
    -12 3 -3 174.36
    -12 -3 -3 87.4
    -12 3 -4 170.33
    -12 -3 -4 241.22
    -12 3 -5 473
    -12 -3 -5 551.23
    -12 3 -6 37.25
    -12 -3 -6 60.23
    -12 3 -7 502.2
    -12 -3 -7 381.88
    -12 3 -8 23.23
    -12 -3 -8 59.5
    -12 3 -9 92.13
    -12 -3 -9 97.05
    -12 3 -10 495.34
    -12 -3 -10 449.03
    -12 -3 -11 868.11
    -12 3 -11 696.12
    -12 3 -12 48.7
    12 4 -22 369.19
    12 4 -21 38.26
    12 4 -20 48.48
    12 4 -19 48.39
    12 4 -18 69.69
    12 4 -17 25.03
    12 4 -16 445.57
    12 4 -15 336.4
    12 4 -14 149.54
    12 4 -13 96.97
    12 4 -12 178.38
    12 4 -11 -8.7
    12 4 -10 2207.69
    12 4 -9 221.06
    12 4 -8 101.56
    12 4 -7 -7.88
    12 4 -6 80.06
    12 4 -5 243.29
    -12 4 4 1292.29
    12 4 -4 1180.43
    12 4 -3 -14.4
    -12 4 3 7.7
    -12 -4 3 -4.03
    12 4 -2 88.04
    -12 4 2 123.34
    -12 -4 2 52
    12 4 -1 145.46
    -12 4 1 121.43
    -12 -4 1 97.24
    12 4 0 570.94
    -12 4 0 534.36
    -12 -4 0 415.08
    -12 4 -1 141.63
    -12 -4 -1 122.62
    12 4 1 194.2
    -12 4 -2 2107.69
    -12 -4 -2 2085.75
    12 4 2 2238.1
    -12 4 -3 55.34
    12 4 3 65.6
    -12 -4 -3 117.26
    -12 4 -4 252.35
    -12 -4 -4 219.8
    -12 4 -5 47.64
    -12 -4 -5 88.15
    -12 4 -6 150.8
    -12 -4 -6 222.15
    -12 4 -7 163.12
    -12 -4 -7 75.82
    -12 4 -8 542.27
    -12 -4 -8 586.9
    -12 4 -9 11.84
    -12 -4 -9 129.18
    -12 -4 -10 271.96
    12 5 -20 32
    12 5 -19 570.95
    12 5 -18 115.19
    12 5 -17 162.22
    12 5 -16 81.57
    12 5 -15 609.69
    12 5 -14 81.89
    12 5 -13 554.59
    12 5 -12 58.06
    12 5 -11 115.42
    12 5 -11 124.88
    12 5 -10 75.1
    12 5 -10 17.72
    12 5 -9 49.11
    12 5 -8 70.63
    12 5 -7 2054.5
    12 5 -6 24.03
    12 5 -5 589.49
    12 5 -4 309.87
    12 5 -3 137.82
    -12 -5 3 101.27
    12 5 -2 882.13
    -12 -5 2 899.49
    12 5 -1 790.21
    -12 -5 1 917.96
    12 5 0 266.7
    -12 -5 0 241.89
    -12 -5 -1 177.95
    12 5 1 145.76
    -12 -5 -2 20.41
    12 5 2 24.79
    12 5 3 26.58
    -12 -5 -3 21.75
    12 5 4 28
    -12 -5 -4 50.29
    -12 -5 -5 938.26
    -12 -5 -6 314.3
    -12 -5 -7 462.32
    -12 -5 -8 2.61
    -12 -5 -9 243.99
    12 6 -15 125.94
    12 6 -14 52.49
    12 6 -13 70.47
    12 6 -12 802.3
    12 6 -12 762.06
    12 6 -11 59.38
    12 6 -11 312.35
    12 6 -10 879.02
    12 6 -10 1039.44
    12 6 -9 360.83
    12 6 -9 289.07
    12 6 -8 432.56
    -12 6 8 444.16
    12 6 -7 165.11
    12 6 -6 7.24
    12 6 -5 259.4
    -12 -6 4 740.13
    12 6 -4 669.93
    12 6 -3 83.49
    -12 -6 3 11.98
    12 6 -2 32.54
    -12 -6 2 28.73
    12 6 -1 9.93
    -12 -6 1 24.35
    12 6 0 14.43
    -12 -6 0 49.8
    12 6 1 312.48
    -12 -6 -1 396.04
    -12 -6 -2 491.15
    12 6 2 522.48
    -12 -6 -3 244.2
    12 6 3 280.02
    12 6 4 -9.08
    -12 -6 -4 24.33
    -12 -6 -5 -0.91
    -12 -6 -6 241.57
    -12 -6 -7 59.1
    12 7 -14 51.27
    12 7 -13 152.89
    12 7 -12 76.46
    12 7 -12 134.93
    12 7 -11 -5.73
    12 7 -11 45.55
    12 7 -10 55.08
    12 7 -10 91.48
    12 7 -9 256.46
    12 7 -9 292.88
    12 7 -8 81.42
    -12 7 8 18.92
    12 7 -8 43.36
    -12 7 7 688.77
    12 7 -7 726.67
    12 7 -6 227.64
    -12 7 6 173.64
    12 7 -5 571.69
    -12 -7 5 494.3
    12 7 -4 46.63
    -12 -7 4 63.64
    -12 -7 3 233.59
    12 7 -3 263.83
    12 7 -2 53.3
    -12 -7 2 -4.78
    12 7 -1 458.19
    -12 -7 1 493.62
    12 7 0 164.56
    -12 -7 0 100.27
    12 7 1 57.41
    -12 -7 -1 61.17
    -12 -7 -2 56.37
    12 7 2 21.71
    -12 -7 -3 114.29
    -12 -7 -4 295.25
    -12 -7 -5 474.73
    -12 -7 -6 24.69
    12 8 -12 254.48
    12 8 -12 270.42
    12 8 -11 60.29
    12 8 -11 86.51
    12 8 -10 320.05
    12 8 -10 370.58
    12 8 -9 296.77
    12 8 -9 370.02
    12 8 -8 150.75
    12 8 -8 124.53
    12 8 -7 20.52
    -12 8 7 1.92
    12 8 -7 54.46
    12 8 -6 162.45
    -12 -8 6 136.8
    -12 8 6 236.35
    12 8 -5 59.34
    -12 -8 5 67.84
    -12 8 5 37.12
    12 8 -4 335.68
    -12 -8 4 433.69
    -12 8 4 472.03
    -12 -8 3 25.63
    12 8 -3 82.1
    -12 -8 2 35.39
    12 8 -2 149.14
    12 8 -1 -18.04
    -12 -8 1 11.48
    12 8 0 37.35
    -12 -8 0 63.51
    -12 -8 -1 39.15
    -12 -8 -2 244.37
    -12 -8 -3 37.15
    -12 -8 -4 123.82
    12 9 -11 -1.96
    12 9 -10 90.09
    12 9 -9 224.97
    12 9 -8 200.62
    12 9 -8 218.3
    12 9 -7 167.85
    -12 -9 7 72.45
    12 9 -7 54.41
    12 9 -6 214.51
    -12 -9 6 145.83
    -12 9 6 161.24
    12 9 -5 116.58
    -12 -9 5 203.89
    -12 9 5 132.23
    12 9 -4 14.94
    -12 -9 4 -17.25
    -12 9 4 9
    12 9 -3 213.36
    -12 -9 3 113.63
    -12 9 3 91.31
    -12 -9 2 -5.98
    12 9 -2 9.07
    -12 9 2 9.47
    -12 -9 1 161.43
    -12 -9 0 38.76
    -12 -9 -1 -4.59
    13 0 -18 375.07
    13 0 -17 -10.95
    13 0 -16 80.56
    13 0 -15 31.56
    13 0 -14 44.53
    13 0 -13 -5.12
    13 0 -12 1665.76
    13 0 -11 38.3
    13 0 -10 615.85
    13 0 -9 -11.63
    13 0 -8 1258.89
    13 0 -7 25.76
    13 0 -6 1450.41
    13 0 -5 1.07
    -13 0 4 2422.74
    13 0 -4 2404.12
    13 0 -3 4.47
    -13 0 3 17.38
    -13 0 2 15.36
    -13 0 1 -4.41
    -13 0 0 4407.39
    -13 0 -1 79.76
    -13 0 -2 2334.89
    -13 0 -3 9.52
    -13 0 -4 11.54
    -13 0 -5 16.01
    -13 0 -6 665.96
    -13 0 -7 20.92
    -13 0 -8 39.37
    -13 0 -9 48.11
    -13 0 -10 22.4
    -13 0 -11 16.98
    13 1 -19 178.19
    13 1 -18 -8.75
    13 1 -17 -18.7
    13 -1 -17 -10.65
    13 1 -16 23.67
    13 -1 -16 -0.37
    13 -1 -15 1476.97
    13 1 -15 1291.43
    13 1 -14 33.42
    13 -1 -14 17.68
    13 1 -13 70.5
    13 -1 -13 154.3
    13 1 -12 9.58
    13 -1 -12 51.66
    13 1 -11 21.34
    13 -1 -11 32.42
    13 1 -10 60.43
    13 -1 -10 55.52
    13 1 -9 2376.48
    13 -1 -9 2148.75
    13 1 -8 343.56
    13 -1 -8 316.06
    13 1 -7 3861.25
    13 -1 -7 3462.78
    13 -1 -6 50.87
    13 1 -6 1.59
    -13 1 5 827.42
    13 1 -5 977.64
    13 1 -4 251.51
    -13 1 4 412.6
    -13 -1 4 271.68
    -13 1 3 1503.46
    -13 -1 3 1448.89
    13 1 -3 1277.56
    13 1 -2 268.06
    -13 1 2 152.07
    -13 -1 2 134.23
    -13 1 1 1250.16
    -13 -1 1 1331.3
    13 1 -1 1399.2
    -13 1 0 18.85
    -13 -1 0 28.67
    -13 1 -1 118.58
    -13 -1 -1 76.46
    -13 1 -2 43.23
    -13 -1 -2 45.84
    -13 1 -3 905.43
    -13 -1 -3 1151.48
    -13 1 -4 52.83
    -13 -1 -4 -2.42
    -13 1 -5 347.9
    -13 -1 -5 403.37
    -13 1 -6 167.93
    -13 -1 -6 146.26
    -13 1 -7 110.87
    -13 -1 -7 97.54
    -13 1 -8 29.62
    -13 -1 -8 16.15
    -13 1 -9 373.49
    -13 -1 -9 402.98
    -13 1 -10 4.49
    -13 -1 -10 -31.32
    -13 1 -11 87.56
    13 2 -20 73.36
    13 2 -19 2.8
    13 2 -18 464.4
    13 2 -17 165.76
    13 2 -16 476.07
    13 2 -15 -1.55
    13 -2 -15 21.17
    13 2 -14 109.49
    13 -2 -14 90.85
    13 -2 -13 161.89
    13 2 -13 179.72
    13 2 -12 2020.86
    13 -2 -12 2130.88
    13 -2 -11 152.57
    13 2 -11 192.86
    13 2 -10 1018.05
    13 2 -9 137.66
    13 2 -8 663.79
    13 2 -7 79.69
    13 2 -6 2033.93
    -13 2 6 2158.02
    13 2 -5 68.59
    -13 2 5 50.69
    -13 2 4 336.51
    -13 -2 4 361.37
    13 2 -4 337.61
    -13 2 3 133.08
    13 2 -3 91.37
    -13 -2 3 98.3
    -13 2 2 89.35
    13 2 -2 99.92
    -13 -2 2 69.59
    13 2 -1 139.55
    -13 2 1 154.69
    -13 -2 1 157.81
    -13 2 0 1336.66
    -13 -2 0 1426.3
    13 2 0 1412.46
    13 2 1 83.8
    -13 2 -1 65.33
    -13 -2 -1 84.16
    -13 2 -2 1018.24
    -13 -2 -2 979.84
    -13 2 -3 14.49
    -13 -2 -3 31.04
    -13 2 -4 37.2
    -13 -2 -4 3.85
    -13 2 -5 105.54
    -13 -2 -5 130.54
    -13 2 -6 165.78
    -13 -2 -6 224.5
    -13 2 -7 0.98
    -13 -2 -7 37.57
    -13 2 -8 114.52
    -13 -2 -8 55.59
    -13 2 -9 -5.65
    -13 -2 -9 50.32
    -13 2 -10 -8.97
    -13 -2 -10 0.35
    -13 2 -11 202.83
    13 3 -21 381.15
    13 3 -20 31.19
    13 3 -19 137.83
    13 3 -18 -19.22
    13 3 -17 98.54
    13 3 -16 -2.76
    13 3 -15 281.46
    13 3 -14 4.2
    13 3 -13 588.68
    13 3 -12 29.23
    13 3 -11 21.27
    13 3 -10 252.92
    13 3 -9 2754.52
    13 3 -8 43.29
    13 3 -7 1304.2
    -13 3 7 1253.87
    13 3 -6 88.04
    -13 3 6 36.26
    13 3 -5 614.39
    -13 3 5 593.56
    13 3 -4 9.4
    -13 3 4 4.64
    13 3 -3 1129.43
    -13 3 3 1120.38
    -13 -3 3 1275.28
    13 3 -2 924.41
    -13 3 2 912.83
    -13 -3 2 829.3
    -13 3 1 606.38
    -13 -3 1 653.89
    13 3 -1 555.45
    -13 3 0 27.11
    13 3 0 54.35
    -13 -3 0 30.06
    -13 3 -1 204.98
    13 3 1 191.28
    -13 -3 -1 169.19
    13 3 2 62.22
    -13 3 -2 37.4
    -13 -3 -2 59.32
    -13 3 -3 478.03
    -13 -3 -3 421.95
    -13 3 -4 130.22
    -13 -3 -4 77.68
    -13 3 -5 426.15
    -13 -3 -5 463.31
    -13 3 -6 63.34
    -13 -3 -6 54.2
    -13 3 -7 131.98
    -13 -3 -7 134.12
    -13 3 -8 64.65
    -13 -3 -8 11.13
    -13 3 -9 277.68
    -13 -3 -9 246.19
    -13 3 -10 25.78
    -13 3 -11 156.26
    13 4 -22 95.06
    13 4 -21 42.84
    13 4 -20 1.05
    13 4 -19 75.75
    13 4 -18 199.49
    13 4 -17 196.43
    13 4 -16 286.71
    13 4 -15 5.06
    13 4 -14 278.34
    13 4 -13 411.54
    13 4 -12 464.15
    13 4 -11 128.46
    13 4 -10 773.7
    13 4 -9 104.29
    13 4 -8 54.56
    13 4 -7 340.92
    13 4 -6 1499.27
    13 4 -5 154.03
    13 4 -4 537.27
    -13 -4 4 558.24
    13 4 -3 3.23
    -13 -4 3 61.67
    13 4 -2 538.5
    -13 -4 2 655.94
    -13 -4 1 23.26
    13 4 -1 8.46
    -13 -4 0 1425.73
    13 4 0 1427.88
    13 4 1 0.69
    -13 -4 -1 26.27
    -13 -4 -2 842.74
    13 4 2 819.34
    13 4 3 61.41
    -13 -4 -3 43.21
    -13 -4 -4 265.01
    -13 -4 -5 46.59
    -13 -4 -6 334.14
    -13 -4 -7 7.89
    -13 -4 -8 201.53
    13 5 -20 18.8
    13 5 -19 193.27
    13 5 -18 21.5
    13 5 -17 180.71
    13 5 -16 16.26
    13 5 -15 342.09
    13 5 -14 8.68
    13 5 -13 471.87
    13 5 -12 25.13
    13 5 -11 389.77
    13 5 -10 373.9
    13 5 -9 606.73
    13 5 -8 61.45
    13 5 -7 1076.36
    13 5 -6 -6.25
    13 5 -5 34.95
    13 5 -4 103.03
    -13 -5 4 80.07
    13 5 -3 846.48
    -13 -5 3 834.75
    13 5 -2 86.89
    -13 -5 2 102.24
    13 5 -1 412.71
    -13 -5 1 358.78
    -13 -5 0 46.37
    13 5 0 98.84
    -13 -5 -1 224.28
    13 5 1 149.67
    13 5 2 157.86
    -13 -5 -2 30.43
    13 5 3 277.19
    -13 -5 -3 263.99
    13 5 4 38.24
    -13 -5 -4 -5.9
    -13 -5 -5 312.7
    -13 -5 -6 138.25
    -13 -5 -7 70.54
    13 6 -17 104.01
    13 6 -16 428.23
    13 6 -15 1.82
    13 6 -14 634.74
    13 6 -13 43.44
    13 6 -12 561.99
    13 6 -11 68.81
    13 6 -10 548.25
    13 6 -9 14.29
    13 6 -8 51.36
    13 6 -7 19.26
    13 6 -6 239.32
    13 6 -5 27.54
    -13 -6 5 0.97
    13 6 -4 472.63
    -13 -6 4 527.91
    13 6 -3 289.08
    -13 -6 3 248.39
    13 6 -2 82.28
    -13 -6 2 91
    13 6 -1 70.4
    -13 -6 1 33.89
    13 6 0 614.93
    -13 -6 0 431.01
    -13 -6 -1 -9.79
    13 6 1 -9.36
    -13 -6 -2 133.29
    13 6 2 142.64
    13 6 3 64.7
    -13 -6 -3 12.63
    -13 -6 -4 178.87
    -13 -6 -5 31.83
    -13 -6 -6 174.81
    13 7 -14 73.64
    13 7 -13 223.84
    13 7 -12 54.57
    13 7 -11 318.14
    13 7 -11 221.05
    13 7 -10 26.63
    13 7 -10 -8.96
    13 7 -9 288.95
    13 7 -8 140.16
    13 7 -7 231.89
    -13 7 7 261.76
    13 7 -6 176.98
    13 7 -5 89.68
    -13 -7 5 28.27
    13 7 -4 30.83
    -13 -7 4 37.25
    13 7 -3 705.16
    -13 -7 3 582.81
    13 7 -2 21.05
    -13 -7 2 58.2
    13 7 -1 301.99
    -13 -7 1 346.99
    13 7 0 113.12
    -13 -7 0 105.17
    -13 -7 -1 156.52
    13 7 1 192.71
    -13 -7 -2 89.37
    13 7 2 199.86
    -13 -7 -3 222.51
    -13 -7 -4 90.76
    13 8 -11 79.89
    13 8 -11 4.88
    13 8 -10 214.16
    13 8 -10 207.73
    13 8 -9 -38.98
    13 8 -8 16.76
    13 8 -7 129.19
    13 8 -6 180.53
    -13 -8 6 138.21
    -13 8 6 180.45
    -13 -8 5 -13.9
    -13 8 5 17.36
    -13 -8 4 280.82
    13 8 -4 201.41
    -13 8 4 217.16
    13 8 -3 41.15
    -13 -8 3 33.82
    -13 8 3 45.73
    13 8 -2 425.04
    -13 -8 2 302.74
    13 8 -1 15.71
    -13 -8 1 142.5
    13 8 0 362.6
    -13 -8 0 402.93
    -13 -8 -1 14.95
    -13 -9 6 -26.13
    -13 -9 5 124.31
    -13 9 5 151.62
    13 9 -4 28.05
    -13 9 4 30.97
    13 9 -3 311.83
    13 9 -2 3.16
    14 0 -18 285.25
    14 0 -17 -5.4
    14 0 -16 29.67
    14 0 -15 -0.32
    14 0 -14 553.69
    14 0 -13 12.93
    14 0 -12 490.03
    14 0 -11 18.8
    14 0 -10 33.14
    14 0 -9 7.62
    14 0 -8 421.71
    14 0 -7 -11.77
    14 0 -6 1546.65
    14 0 -5 35.36
    -14 0 5 -6.96
    14 0 -4 288.03
    -14 0 4 242.98
    -14 0 3 10
    -14 0 2 213.94
    -14 0 1 11.12
    -14 0 0 4015.06
    -14 0 -1 -4.42
    -14 0 -2 52.35
    -14 0 -3 21.18
    -14 0 -4 694.92
    -14 0 -5 4.55
    -14 0 -6 1269.51
    -14 0 -7 17.54
    -14 0 -8 426.88
    -14 0 -9 23.73
    14 1 -19 35.84
    14 1 -18 24.47
    14 1 -17 231.28
    14 -1 -17 167.04
    14 1 -16 36.29
    14 -1 -16 14.6
    14 1 -15 875.98
    14 -1 -15 833.07
    14 1 -14 15.36
    14 -1 -14 50.9
    14 1 -13 44
    14 -1 -13 58.51
    14 1 -12 -15.52
    14 -1 -12 2.41
    14 1 -11 590.78
    14 -1 -11 498.85
    14 1 -10 46.08
    14 -1 -10 37.61
    14 1 -9 1852.18
    14 -1 -9 1901.8
    14 -1 -8 17.23
    14 1 -8 17.9
    14 -1 -7 492.86
    14 1 -7 613.25
    14 1 -6 -5.48
    -14 1 6 6.33
    14 1 -5 140.4
    -14 1 5 195.17
    -14 -1 5 162.23
    14 1 -4 43.44
    -14 1 4 112.66
    -14 -1 4 51.28
    -14 1 3 1473.06
    -14 -1 3 1189.73
    14 1 -3 1215.18
    14 1 -2 62.71
    -14 1 2 32.28
    -14 -1 2 79.27
    -14 1 1 50.43
    -14 -1 1 75.19
    -14 1 0 32.69
    -14 -1 0 15.91
    -14 1 -1 239.4
    -14 -1 -1 216.25
    -14 1 -2 79.67
    -14 -1 -2 122.11
    -14 1 -3 1484.24
    -14 -1 -3 1466.39
    -14 1 -4 37.04
    -14 -1 -4 17.72
    -14 1 -5 382.84
    -14 -1 -5 293.51
    -14 1 -6 24.93
    -14 -1 -6 61.27
    -14 1 -7 806.25
    -14 -1 -7 833.93
    -14 1 -8 84.21
    -14 -1 -8 37.82
    -14 1 -9 707.64
    -14 -1 -9 637.81
    14 2 -20 85.34
    14 2 -19 44.76
    14 2 -18 698.6
    14 2 -17 -1.56
    14 2 -16 33.58
    14 -2 -15 41.55
    14 2 -15 35.29
    14 2 -14 960.86
    14 -2 -14 983.18
    14 -2 -13 79.76
    14 2 -13 117.24
    14 2 -12 894.82
    14 -2 -12 926.71
    14 2 -11 256.3
    14 2 -10 21.23
    14 2 -9 69.39
    14 2 -8 595.94
    14 2 -7 27.3
    14 2 -6 1450.23
    -14 2 6 1360.96
    -14 2 5 22.49
    14 2 -5 59.4
    -14 2 4 11.57
    14 2 -4 10.29
    -14 -2 4 47.11
    14 2 -3 53.44
    -14 2 3 58.56
    -14 -2 3 73.26
    -14 2 2 659.02
    14 2 -2 510.19
    -14 -2 2 639.31
    14 2 -1 0.23
    -14 2 1 15.86
    -14 2 0 1136.32
    -14 -2 0 1044.92
    14 2 0 1108.6
    -14 2 -1 24.83
    -14 -2 -1 -2.98
    -14 2 -2 -1.75
    -14 -2 -2 46.55
    -14 2 -3 76.53
    -14 -2 -3 163.02
    -14 2 -4 78.36
    -14 -2 -4 15.08
    -14 2 -5 84.37
    -14 -2 -5 193.13
    -14 2 -6 809.58
    -14 -2 -6 1025.03
    -14 2 -7 26.96
    -14 -2 -7 42.18
    -14 2 -8 279
    -14 -2 -8 175.63
    -14 2 -9 37.71
    -14 2 -10 43.52
    14 3 -21 180.89
    14 3 -20 5.97
    14 3 -19 18.51
    14 3 -18 26.6
    14 3 -17 154.77
    14 3 -16 16.3
    14 3 -15 483.33
    14 3 -14 76.52
    14 3 -13 19.84
    14 3 -12 30.29
    14 3 -11 329.32
    14 3 -10 76.52
    14 3 -9 1768.06
    -14 3 8 573.95
    14 3 -8 525.9
    14 3 -7 32.23
    -14 3 7 41.87
    14 3 -6 -12.25
    -14 3 6 10.8
    14 3 -5 997.72
    -14 3 5 984.12
    -14 3 4 156.94
    -14 -3 4 312.23
    14 3 -4 250.8
    -14 3 3 617.88
    -14 -3 3 655.78
    14 3 -3 578.93
    -14 3 2 180.32
    14 3 -2 122.78
    -14 -3 2 253.2
    -14 3 1 66.22
    14 3 -1 21.34
    -14 -3 1 103.44
    -14 3 0 3.06
    -14 -3 0 -12.35
    14 3 1 377.15
    -14 3 -1 461.24
    -14 -3 -1 315.92
    -14 3 -2 330
    -14 -3 -2 266.06
    -14 3 -3 1075.22
    -14 -3 -3 981.48
    -14 3 -4 4.27
    -14 -3 -4 38.74
    -14 3 -5 571.22
    -14 -3 -5 528.5
    -14 3 -6 38.57
    -14 -3 -6 97.47
    -14 3 -7 375.25
    -14 -3 -7 498.82
    -14 3 -8 104.16
    -14 -3 -8 149.43
    -14 3 -9 648.83
    -14 3 -10 -4.37
    14 4 -21 17.76
    14 4 -20 75.36
    14 4 -19 26.24
    14 4 -18 138.66
    14 4 -17 90.42
    14 4 -16 20.86
    14 4 -15 19.83
    14 4 -14 188.33
    14 4 -13 29.69
    14 4 -12 529.78
    14 4 -11 203.11
    14 4 -10 91.43
    14 4 -9 37.29
    14 4 -8 383.22
    14 4 -7 49.46
    14 4 -6 1062.93
    14 4 -5 75.8
    14 4 -4 56.17
    -14 -4 4 33.57
    14 4 -3 72.44
    -14 -4 3 34.09
    14 4 -2 1324.01
    -14 -4 2 1136.06
    -14 -4 1 114.08
    14 4 -1 104.99
    -14 -4 0 1339.86
    14 4 0 1409.5
    14 4 1 40.64
    -14 -4 -1 20.56
    14 4 2 485.4
    -14 -4 -2 320.67
    -14 -4 -3 30.28
    -14 -4 -4 258.62
    -14 -4 -5 153.35
    -14 -4 -6 576.55
    -14 -4 -7 63.34
    14 5 -19 51.29
    14 5 -18 37.73
    14 5 -17 211.89
    14 5 -16 55.83
    14 5 -15 243.88
    14 5 -14 56.98
    14 5 -13 -1.98
    14 5 -12 28.38
    14 5 -11 315.56
    14 5 -10 51.42
    14 5 -9 797.39
    14 5 -8 124.37
    14 5 -7 86.36
    14 5 -6 179.09
    14 5 -5 314.23
    -14 -5 5 301.15
    14 5 -4 38.15
    -14 -5 4 -7.92
    14 5 -3 889.55
    -14 -5 3 709.13
    14 5 -2 198.27
    -14 -5 2 306.87
    -14 -5 1 91.98
    14 5 -1 34.78
    -14 -5 0 122.88
    14 5 0 170.26
    14 5 1 238.28
    -14 -5 -1 278.35
    14 5 2 180.53
    -14 -5 -2 124.5
    -14 -5 -3 718.25
    14 5 3 716.55
    -14 -5 -4 82.95
    -14 -5 -5 214.01
    14 6 -16 120.21
    14 6 -15 79.19
    14 6 -14 125.89
    14 6 -13 56.79
    14 6 -12 348.91
    14 6 -11 106.21
    14 6 -10 20.12
    14 6 -9 14.65
    14 6 -8 159.98
    14 6 -7 41.66
    14 6 -6 357.41
    14 6 -5 114.84
    -14 -6 5 174.51
    14 6 -4 149.79
    -14 -6 4 97.74
    14 6 -3 15.87
    -14 -6 3 37.83
    14 6 -2 242.64
    -14 -6 2 209.02
    -14 -6 1 70.28
    14 6 -1 67.47
    14 6 0 1093.24
    -14 -6 0 1081.34
    -14 -6 -1 152.39
    14 6 1 130.98
    14 6 2 110.46
    -14 -6 -2 173.63
    14 6 3 173.01
    -14 -6 -3 99.12
    -14 -6 -4 104.88
    14 7 -13 -5.03
    14 7 -12 47.71
    14 7 -11 168.33
    14 7 -10 58.28
    14 7 -9 407.06
    14 7 -8 101.43
    14 7 -7 47.65
    14 7 -6 27.5
    -14 -7 6 -0.62
    14 7 -5 236.83
    -14 -7 5 229.61
    14 7 -4 42.01
    -14 -7 4 11.71
    14 7 -3 493.89
    -14 -7 3 442.78
    14 7 -2 514.8
    -14 -7 2 350.03
    14 7 -1 323.07
    -14 -7 1 298.09
    -14 -7 0 126.37
    14 7 0 123.53
    -14 -7 -1 165.87
    14 7 1 211.28
    14 8 -8 126.55
    14 8 -7 4.72
    -14 -8 7 -17
    -14 -8 6 219.3
    14 8 -6 233.83
    14 8 -5 99.17
    -14 -8 5 22.64
    -14 8 5 61.47
    14 8 -4 292.78
    -14 -8 4 221.46
    -14 8 4 197.85
    14 8 -3 100.24
    -14 -8 3 63.24
    14 8 -2 366.13
    -14 -8 2 374.82
    14 8 -1 101.4
    15 0 -18 101.96
    15 0 -17 41.12
    15 0 -16 35.37
    15 0 -15 29.96
    15 0 -14 208.33
    15 0 -13 14.15
    15 0 -12 189.1
    15 0 -11 7.52
    15 0 -10 -6.28
    15 0 -9 40.54
    15 0 -8 991.26
    15 0 -7 33.94
    15 0 -6 243.39
    -15 0 6 201.3
    15 0 -5 -10.08
    -15 0 5 10.46
    -15 0 4 40.39
    -15 0 3 -1.7
    -15 0 2 2217.36
    -15 0 1 118.01
    -15 0 0 616.06
    -15 0 -1 -20.3
    -15 0 -2 85.85
    -15 0 -3 1.51
    -15 0 -4 910.24
    -15 0 -5 57.63
    -15 0 -6 72.93
    -15 0 -7 49.34
    -15 0 -8 225.25
    15 1 -19 15.01
    15 1 -18 32.63
    15 1 -17 253.82
    15 -1 -17 285.9
    15 1 -16 -2.2
    15 -1 -16 72.52
    15 1 -15 60.68
    15 -1 -15 72.81
    15 1 -14 -11.42
    15 -1 -14 -16.23
    15 1 -13 52.41
    15 -1 -13 35.52
    15 1 -12 -20.54
    15 -1 -12 66.05
    15 1 -11 880.81
    15 -1 -11 1001.46
    15 -1 -10 29.52
    15 1 -10 45.33
    15 -1 -9 265.46
    15 1 -9 206
    15 -1 -8 28.89
    15 1 -8 6.42
    15 1 -7 65.7
    15 1 -6 123.12
    -15 1 6 118.15
    -15 1 5 682.52
    -15 -1 5 714.46
    15 1 -5 780.82
    15 1 -4 57.06
    -15 1 4 47.23
    -15 -1 4 -11.52
    15 1 -3 81.63
    -15 1 3 39.88
    -15 -1 3 96.62
    -15 1 2 7.57
    -15 -1 2 43.29
    -15 1 1 11.33
    -15 -1 1 55.36
    -15 1 0 59.74
    -15 -1 0 9.95
    -15 1 -1 1330.57
    -15 -1 -1 1519.91
    -15 1 -2 88.54
    -15 -1 -2 16.9
    -15 1 -3 93.84
    -15 -1 -3 96.15
    -15 1 -4 7.71
    -15 -1 -4 37.64
    -15 1 -5 32.39
    -15 -1 -5 17.05
    -15 1 -6 52.25
    -15 -1 -6 26.52
    -15 -1 -7 1005.35
    -15 1 -7 758.1
    -15 1 -8 93.87
    15 2 -20 176.28
    15 2 -19 -8.11
    15 2 -18 25.91
    15 2 -17 8.35
    15 2 -16 27.58
    15 -2 -15 48.63
    15 2 -15 48.2
    15 2 -14 1069.95
    15 2 -13 121.89
    15 2 -12 53.25
    15 2 -11 141.02
    15 2 -10 11.55
    15 2 -9 76.82
    15 2 -8 1558.48
    -15 2 7 105.45
    15 2 -7 67.86
    -15 2 6 58.94
    15 2 -6 65.51
    -15 2 5 -0.99
    15 2 -5 39.2
    -15 -2 5 78.43
    15 2 -4 27.2
    -15 2 4 27.11
    -15 -2 4 11.08
    15 2 -3 -14.82
    -15 2 3 39.4
    -15 -2 3 46.24
    -15 2 2 1449.2
    -15 -2 2 1315.85
    15 2 -2 1401.56
    15 2 -1 94.68
    -15 2 1 66.05
    -15 -2 1 48.44
    -15 2 0 42.6
    -15 -2 0 45.62
    -15 2 -1 -14.42
    -15 -2 -1 36.43
    -15 2 -2 147.69
    -15 -2 -2 166.94
    -15 2 -3 15.93
    -15 -2 -3 10.28
    -15 2 -4 208.32
    -15 -2 -4 291.27
    -15 2 -5 54.73
    -15 -2 -5 128.31
    -15 2 -6 142.46
    -15 -2 -6 133.18
    -15 2 -7 -26.02
    -15 -2 -7 25.47
    -15 2 -8 9.79
    15 3 -21 -8.51
    15 3 -20 26.71
    15 3 -19 -22.68
    15 3 -18 34.71
    15 3 -17 367.95
    15 3 -16 41.34
    15 3 -15 13.86
    15 3 -14 26.33
    15 3 -13 23.22
    15 3 -12 114.54
    15 3 -11 1111.53
    15 3 -10 150
    15 3 -9 84.87
    -15 3 9 45.51
    15 3 -8 71.73
    -15 3 8 35.4
    15 3 -7 41.26
    -15 3 7 4.03
    15 3 -6 43.56
    -15 3 6 24
    15 3 -5 950.14
    -15 3 5 1024.68
    -15 -3 5 1033.5
    -15 3 4 170.68
    -15 -3 4 159.24
    15 3 -4 207.14
    -15 3 3 5.58
    15 3 -3 22.31
    -15 -3 3 -0.56
    -15 3 2 17.25
    15 3 -2 49.11
    -15 -3 2 -10.45
    15 3 -1 65.98
    -15 3 1 34.96
    -15 -3 1 48.76
    15 3 0 69.4
    -15 3 0 25.29
    -15 -3 0 18.58
    -15 3 -1 781.06
    -15 -3 -1 869.95
    -15 3 -2 6.64
    -15 -3 -2 6.08
    -15 3 -3 304.12
    -15 -3 -3 222.89
    -15 3 -4 20.91
    -15 -3 -4 50.14
    -15 3 -5 39.59
    -15 -3 -5 95.1
    -15 3 -6 47.47
    -15 -3 -6 42.09
    15 4 -19 28.17
    15 4 -18 11.87
    15 4 -17 22.28
    15 4 -16 49.07
    15 4 -15 174.62
    15 4 -14 487.88
    15 4 -13 33.96
    15 4 -12 125.38
    15 4 -11 4.61
    15 4 -10 88.47
    15 4 -9 40.12
    15 4 -8 1147.01
    15 4 -7 11.9
    15 4 -6 66.73
    15 4 -5 0.82
    -15 -4 5 -14.26
    -15 -4 4 42.17
    15 4 -4 155.08
    -15 -4 3 1.66
    15 4 -3 33.78
    -15 -4 2 1559.23
    15 4 -2 1461.08
    15 4 -1 200.72
    -15 -4 1 137.43
    15 4 0 188.89
    -15 -4 0 114.69
    15 4 1 22.24
    -15 -4 -1 11.11
    -15 -4 -2 20.15
    -15 -4 -3 30.36
    -15 -4 -4 452.91
    -15 -4 -5 11.56
    15 5 -17 185
    15 5 -16 87.3
    15 5 -15 9.5
    15 5 -14 48.71
    15 5 -13 34.05
    15 5 -12 165.11
    15 5 -11 755.82
    15 5 -10 78.69
    15 5 -9 88.99
    15 5 -8 168.57
    15 5 -7 32.31
    15 5 -6 92.67
    -15 -5 6 208.03
    15 5 -5 867.42
    -15 -5 5 948.85
    15 5 -4 28.33
    -15 -5 4 73.42
    -15 -5 3 -0.53
    15 5 -3 33.09
    -15 -5 2 33.6
    15 5 -2 60.36
    -15 -5 1 11.72
    15 5 -1 33.82
    15 5 0 166.13
    -15 -5 0 108.24
    15 5 1 648.37
    -15 -5 -1 738.77
    15 5 2 70.08
    -15 -5 -2 111.65
    -15 -5 -3 139.08
    15 6 -14 188.73
    15 6 -13 24.02
    15 6 -12 41.83
    15 6 -11 25.49
    15 6 -10 47.55
    15 6 -9 73.95
    15 6 -8 473.24
    15 6 -7 78.92
    15 6 -6 29.95
    -15 -6 6 4.12
    15 6 -5 32.79
    -15 -6 5 8.28
    15 6 -4 17.51
    -15 -6 4 22.58
    15 6 -3 -8.43
    -15 -6 3 70.45
    -15 -6 2 410.04
    15 6 -2 516.88
    -15 -6 1 225.39
    15 6 -1 248.58
    -15 -6 0 21.87
    15 6 0 37.4
    15 6 1 45.3
    -15 -6 -1 67.13
    15 6 2 42.99
    15 7 -10 80.11
    15 7 -9 28.23
    15 7 -8 23.8
    15 7 -7 7.68
    -15 -7 7 -21.8
    15 7 -6 40.92
    -15 -7 6 58.49
    15 7 -5 359.21
    -15 -7 5 340.42
    15 7 -4 158.84
    -15 -7 4 143.89
    15 7 -3 23.11
    -15 -7 3 76.51
    15 7 -2 163.01
    -15 -7 2 168.38
    15 7 -1 17.19
    15 7 0 101.2
    16 0 -18 84.33
    16 0 -17 24.46
    16 0 -16 1832.25
    16 0 -15 -8.27
    16 0 -14 182.99
    16 0 -13 11.29
    16 0 -12 11.34
    16 0 -11 4.09
    16 0 -10 580
    16 0 -9 28.67
    16 0 -8 283.92
    16 0 -7 38.84
    -16 0 7 14.39
    16 0 -6 39.6
    -16 0 6 53.09
    -16 0 5 18.58
    -16 0 4 1167.73
    -16 0 3 1.56
    -16 0 2 97.9
    -16 0 1 58.77
    -16 0 0 470.01
    -16 0 -1 35.48
    -16 0 -2 738.38
    -16 0 -3 13.83
    -16 0 -4 281.29
    -16 0 -5 36.93
    -16 0 -6 28.64
    16 1 -19 770.71
    16 1 -18 113.02
    16 1 -17 104.95
    16 -1 -17 92.63
    16 1 -16 18.81
    16 -1 -16 1.63
    16 1 -15 167.82
    16 -1 -15 84.15
    16 1 -14 19.26
    16 -1 -14 49.17
    16 1 -13 1564.68
    16 -1 -13 1510.61
    16 -1 -12 -12.21
    16 1 -12 30.45
    16 -1 -11 7.99
    16 1 -11 65.31
    16 -1 -10 29.38
    16 1 -10 8.59
    16 -1 -9 -3.82
    16 1 -9 21.78
    16 1 -8 97.24
    -16 1 7 614.61
    16 1 -7 687.38
    16 1 -6 7.14
    -16 1 6 30.48
    -16 -1 6 24.93
    16 1 -5 -9.15
    -16 1 5 15.43
    -16 -1 5 1.06
    16 1 -4 11.15
    -16 1 4 4.55
    -16 -1 4 -18.29
    -16 1 3 425.59
    -16 -1 3 509.15
    -16 1 2 68.09
    -16 -1 2 59.8
    -16 1 1 1352.34
    -16 -1 1 1236.69
    -16 1 0 58.98
    -16 -1 0 86.46
    -16 1 -1 146.19
    -16 -1 -1 157.15
    -16 1 -2 12.88
    -16 -1 -2 63.45
    -16 1 -3 280.5
    -16 -1 -3 202.07
    -16 1 -4 10.29
    -16 -1 -4 46.38
    -16 1 -5 583.94
    -16 -1 -5 751.59
    -16 1 -6 105.68
    -16 -1 -6 17.12
    -16 1 -7 55.35
    16 2 -20 77.61
    16 2 -19 64.65
    16 2 -18 215.98
    16 2 -17 -3.55
    16 2 -16 1335.58
    16 2 -15 75.92
    16 2 -14 161.51
    16 2 -13 11.06
    16 2 -12 70.55
    16 2 -11 29
    16 2 -10 1441.06
    16 2 -9 4.58
    -16 2 8 96.41
    16 2 -8 102.87
    -16 2 7 75.45
    16 2 -7 61.97
    16 2 -6 53.44
    -16 2 6 61.05
    -16 -2 6 27.32
    16 2 -5 5.77
    -16 2 5 9.05
    -16 -2 5 48.78
    -16 2 4 927.96
    -16 -2 4 764.95
    16 2 -4 685.81
    16 2 -3 182.72
    -16 2 3 270.15
    -16 -2 3 161.35
    16 2 -2 64.41
    -16 2 2 -1.45
    -16 -2 2 79.43
    -16 2 1 8.61
    -16 -2 1 39.5
    -16 2 0 466.97
    -16 -2 0 502.06
    -16 2 -1 51.91
    -16 -2 -1 144.57
    -16 2 -2 94.37
    -16 -2 -2 172.66
    -16 2 -3 1.33
    -16 -2 -3 -1.6
    -16 2 -4 41.33
    -16 -2 -4 23.97
    -16 2 -5 43.94
    -16 -2 -5 83.46
    -16 2 -6 5.46
    -16 2 -7 6.5
    16 3 -20 24.44
    16 3 -19 310.25
    16 3 -18 5.45
    16 3 -17 155.37
    16 3 -16 46.09
    16 3 -15 88.65
    16 3 -14 45.03
    16 3 -13 773.26
    16 3 -12 36.11
    16 3 -11 91.65
    16 3 -10 227.32
    16 3 -9 51.56
    16 3 -8 104.82
    16 3 -7 995.61
    -16 -3 6 180.48
    16 3 -6 244.7
    16 3 -5 48.78
    -16 -3 5 52
    16 3 -4 73.23
    -16 -3 4 18.67
    16 3 -3 73.67
    -16 -3 3 106.51
    16 3 -2 19.68
    -16 -3 2 -4.65
    -16 -3 1 797.05
    16 3 -1 692.8
    -16 -3 0 5.99
    -16 -3 -1 234.65
    -16 -3 -2 -32.49
    -16 -3 -3 4.82
    -16 -3 -4 48.16
    16 4 -18 155.98
    16 4 -17 -8.56
    16 4 -16 319.68
    16 4 -15 11.85
    16 4 -14 147.35
    16 4 -13 69.27
    16 4 -12 135.83
    16 4 -11 200.3
    16 4 -10 628.71
    16 4 -9 97.6
    16 4 -8 86.11
    16 4 -7 49.14
    16 4 -6 39.66
    -16 -4 6 48.56
    -16 -4 5 29.69
    16 4 -5 91.73
    16 4 -4 1063.56
    -16 -4 4 1082.85
    16 4 -3 173.01
    -16 -4 3 148.91
    16 4 -2 226.21
    -16 -4 2 95.77
    16 4 -1 7.23
    -16 -4 1 -11.52
    16 4 0 78
    -16 -4 0 24.28
    -16 -4 -1 136.09
    -16 -4 -2 251.7
    -16 -4 -3 -13.22
    16 5 -15 104.82
    16 5 -14 147.89
    16 5 -13 328.09
    16 5 -12 40.45
    16 5 -11 128.72
    16 5 -10 62
    16 5 -9 65.98
    16 5 -8 199.71
    16 5 -7 418.53
    -16 -5 7 399.58
    16 5 -6 9.44
    -16 -5 6 40.92
    16 5 -5 53.97
    -16 -5 5 5.48
    -16 -5 4 13.14
    16 5 -4 11.93
    -16 -5 3 64.57
    16 5 -3 50.95
    -16 -5 2 114.33
    16 5 -2 86.95
    16 5 -1 348.61
    -16 -5 1 510.2
    16 5 0 67.57
    -16 -5 0 55.2
    16 5 1 95.25
    -16 -5 -1 153.42
    16 6 -12 172.35
    16 6 -11 38.88
    16 6 -10 353.87
    16 6 -9 29.02
    16 6 -8 46.21
    16 6 -7 32.78
    -16 -6 7 21.39
    16 6 -6 30.86
    -16 -6 6 -20.28
    16 6 -5 87.7
    -16 -6 5 72.17
    16 6 -4 577.45
    -16 -6 4 546.42
    -16 -6 3 69.13
    16 6 -3 63.52
    -16 -6 2 46.08
    16 6 -2 -3.36
    16 6 -1 56.66
    16 6 0 67.4
    16 6 1 165.26
    17 0 -18 270.55
    17 0 -17 14.63
    17 0 -16 521.92
    17 0 -15 -15.76
    17 0 -14 63.21
    17 0 -13 30
    17 0 -12 333.1
    17 0 -11 14.88
    17 0 -10 410.47
    17 0 -9 4.11
    17 0 -8 146.62
    -17 0 8 83.55
    17 0 -7 29.96
    -17 0 7 3.22
    -17 0 6 225.01
    -17 0 5 53.96
    -17 0 4 1263.64
    -17 0 3 6.96
    -17 0 2 203.45
    -17 0 1 44.61
    -17 0 0 706.56
    -17 0 -1 69.13
    -17 0 -2 391.52
    -17 0 -3 51.25
    -17 0 -4 52.78
    17 1 -19 204.33
    17 1 -18 71.58
    17 -1 -17 248.16
    17 1 -17 254.58
    17 -1 -16 30.51
    17 1 -16 70.72
    17 1 -15 889.96
    17 -1 -15 889.2
    17 -1 -14 25.53
    17 1 -14 35.36
    17 -1 -13 443.98
    17 1 -13 454.22
    17 -1 -12 26.24
    17 1 -12 10.91
    17 -1 -11 46.5
    17 1 -11 -2.47
    17 1 -10 5.55
    17 1 -9 378.08
    17 1 -8 147.17
    -17 1 8 52.67
    17 1 -7 514.79
    -17 1 7 505.79
    -17 -1 7 436.35
    -17 1 6 42.42
    -17 -1 6 -0.91
    17 1 -5 51.51
    -17 1 5 93.58
    -17 -1 5 149.49
    -17 1 4 28.32
    -17 -1 4 12.79
    -17 1 3 845.98
    -17 -1 3 794.26
    -17 1 2 74.62
    -17 -1 2 64.49
    -17 1 1 756.17
    -17 -1 1 983.58
    -17 1 0 31.27
    -17 -1 0 30.8
    -17 1 -1 25.1
    -17 -1 -1 58.89
    -17 1 -2 13.62
    -17 -1 -2 14.35
    -17 1 -3 326.07
    -17 -1 -3 224.92
    -17 1 -4 99.57
    -17 -1 -4 -17.14
    -17 1 -5 280.03
    17 2 -20 16.3
    17 2 -19 21.54
    17 2 -18 407.26
    17 2 -17 -24.42
    17 2 -16 452.78
    17 2 -15 7.98
    17 2 -14 240.17
    17 2 -13 -2.91
    17 2 -12 500.06
    17 2 -11 138.05
    17 2 -10 969.47
    -17 2 9 46.2
    17 2 -9 20.96
    17 2 -8 37.32
    -17 2 8 2.2
    17 2 -7 40.01
    -17 2 7 1.43
    -17 -2 7 0.15
    -17 2 6 820.3
    -17 -2 6 775.14
    17 2 -6 806.82
    17 2 -5 153.43
    -17 2 5 174.83
    -17 -2 5 131.77
    17 2 -4 518.26
    -17 2 4 443.82
    -17 -2 4 445.25
    17 2 -3 53.74
    -17 2 3 -16.05
    -17 -2 3 28.43
    -17 2 2 101.24
    -17 -2 2 96.36
    -17 2 1 -3.34
    -17 -2 1 21.78
    -17 2 0 273.95
    -17 -2 0 304.99
    -17 2 -1 17.39
    -17 -2 -1 6.01
    -17 2 -2 109.81
    -17 -2 -2 76.54
    -17 2 -3 116.37
    -17 -2 -3 128.24
    -17 2 -4 33.82
    -17 2 -5 -6.78
    17 3 -18 8.55
    17 3 -17 152.23
    17 3 -16 23.95
    17 3 -15 441.23
    17 3 -14 54.73
    17 3 -13 305.67
    17 3 -12 485.26
    17 3 -11 173.95
    17 3 -10 16.9
    17 3 -9 394.48
    17 3 -8 80.59
    17 3 -7 429.89
    -17 -3 7 544.35
    17 3 -6 8.6
    -17 -3 6 29.63
    17 3 -5 57.37
    -17 -3 5 154.75
    17 3 -4 20.21
    -17 -3 4 34.21
    -17 -3 3 1289.46
    17 3 -3 1422.16
    17 3 -2 6.63
    -17 -3 2 4.25
    -17 -3 1 438.1
    -17 -3 0 -5.16
    -17 -3 -1 155.23
    -17 -3 -2 13.26
    17 4 -16 54.03
    17 4 -15 75.58
    17 4 -14 21.58
    17 4 -13 -4.37
    17 4 -12 209.99
    17 4 -11 72.02
    17 4 -10 493.46
    17 4 -9 36.12
    17 4 -8 184.91
    -17 -4 7 224.1
    17 4 -7 331.99
    17 4 -6 871.27
    -17 -4 6 946.08
    -17 -4 5 68.49
    17 4 -5 60.39
    17 4 -4 478.7
    -17 -4 4 507.59
    17 4 -3 24.21
    -17 -4 3 20.33
    17 4 -2 78.65
    -17 -4 2 22.11
    17 4 -1 6.33
    -17 -4 1 9.75
    -17 -4 0 257.43
    17 5 -13 312.09
    17 5 -12 182.51
    17 5 -11 321.98
    17 5 -10 105.1
    17 5 -9 592.2
    17 5 -8 102.79
    -17 -5 8 172.37
    17 5 -7 230.87
    -17 -5 7 195.51
    -17 -5 6 23.15
    17 5 -6 9.61
    -17 -5 5 74.95
    17 5 -5 76.49
    -17 -5 4 98.88
    17 5 -4 46.65
    17 5 -3 300.84
    -17 -5 3 410
    17 5 -2 66.01
    17 5 -1 472.29
    17 5 0 37.82
    18 0 -18 223.92
    18 0 -17 19.77
    18 0 -16 24.11
    18 0 -15 57.71
    18 0 -14 2.39
    18 0 -13 18.98
    18 0 -12 365.39
    18 0 -11 6.33
    18 0 -10 49.33
    18 0 -9 6.59
    -18 0 9 1.06
    -18 0 8 77.39
    -18 0 7 15.93
    -18 0 6 636.72
    -18 0 5 0.77
    -18 0 4 492.08
    -18 0 3 -7.52
    -18 0 2 138.89
    -18 0 1 -18.7
    -18 0 0 1051.71
    -18 0 -1 12.17
    -18 0 -2 110.14
    18 1 -19 26.41
    18 1 -18 9.19
    18 -1 -17 39.1
    18 1 -17 27.09
    18 -1 -16 75.75
    18 1 -16 41.66
    18 -1 -15 388.26
    18 1 -15 455.02
    18 -1 -14 87.44
    18 1 -14 88.69
    18 -1 -13 40.07
    18 1 -13 24.87
    18 1 -12 37.63
    18 1 -11 65.23
    18 1 -10 15.39
    -18 1 10 38.39
    18 1 -9 604.45
    -18 1 9 558.7
    18 1 -8 66.76
    -18 1 8 -12.59
    -18 -1 8 41.66
    18 1 -7 192.06
    -18 1 7 203.98
    -18 -1 7 139.15
    18 1 -6 68.1
    -18 1 6 54.82
    -18 -1 6 16.13
    -18 1 5 6.76
    -18 -1 5 60.26
    -18 1 4 121.16
    -18 -1 4 82.05
    -18 1 3 1355.69
    -18 -1 3 1280.63
    -18 1 2 71.81
    -18 -1 2 88.3
    -18 1 1 710.22
    -18 -1 1 690.75
    -18 1 0 2.25
    -18 -1 0 49.03
    -18 1 -1 49.93
    -18 -1 -1 83.81
    -18 1 -2 136.23
    -18 1 -3 367.12
    18 2 -18 385.68
    18 2 -17 38.4
    18 2 -16 27.55
    18 2 -15 -15.92
    18 2 -14 58.95
    18 2 -13 30.51
    18 2 -12 918.24
    18 2 -11 -28.24
    18 2 -10 55.17
    18 2 -9 32.17
    -18 2 9 7.77
    18 2 -8 76.07
    -18 2 8 61.31
    -18 -2 8 17.37
    18 2 -7 233.1
    -18 2 7 267.56
    -18 -2 7 278.38
    18 2 -6 751.6
    -18 2 6 584.43
    -18 -2 6 740.86
    18 2 -5 31.63
    -18 2 5 0.08
    -18 -2 5 22.06
    18 2 -4 6.61
    -18 2 4 21.63
    -18 -2 4 -21.17
    -18 2 3 -4.59
    -18 -2 3 2.19
    -18 2 2 123.32
    -18 -2 2 114.25
    -18 2 1 33.99
    -18 -2 1 -27.56
    -18 2 0 361.48
    -18 -2 0 395.54
    18 3 -16 53.86
    18 3 -15 591.74
    18 3 -14 -23.04
    18 3 -13 -9.81
    18 3 -12 -22.63
    18 3 -11 68.4
    18 3 -10 3.56
    18 3 -9 559.02
    18 3 -8 17.33
    -18 -3 8 -3.72
    18 3 -7 48.18
    -18 -3 7 19.05
    18 3 -6 10.12
    -18 -3 6 -11.11
    18 3 -5 79.78
    -18 -3 5 151.7
    18 3 -4 208.92
    -18 -3 4 239.75
    -18 -3 3 1157.82
    18 3 -3 1089.67
    -18 -3 2 69.46
    -18 -3 1 47.21
    18 4 -12 481.84
    18 4 -11 69.1
    18 4 -10 19.47
    18 4 -9 101.7
    -18 -4 8 -4.32
    18 4 -8 33.52
    -18 -4 7 247.41
    18 4 -7 307.99
    18 4 -6 486.89
    -18 -4 6 635.5
    18 4 -5 -2.82
    -18 -4 5 70.67
    18 4 -4 56.34
    -18 -4 4 11.51
    18 4 -3 62.73
    18 4 -2 -5.42
    19 0 -18 -13.22
    19 0 -17 2.58
    19 0 -16 12.41
    19 0 -15 -3.06
    19 0 -14 828.95
    19 0 -13 91.66
    19 0 -12 611.99
    19 0 -11 32.66
    -19 0 10 2277.39
    -19 0 9 55.65
    -19 0 8 1648.57
    -19 0 7 1.6
    -19 0 6 52.58
    -19 0 5 13.05
    -19 0 4 -7.88
    -19 0 3 -21.41
    -19 0 2 295.75
    -19 0 1 9.29
    -19 0 0 308.79
    19 -1 -17 461.63
    19 1 -16 30.93
    19 1 -15 139.43
    19 1 -14 85.33
    19 1 -13 632.52
    19 1 -12 -2.17
    -19 1 11 1963.61
    19 1 -11 2048.29
    19 1 -10 67.51
    -19 1 10 53.08
    -19 -1 10 117.37
    19 1 -9 576.41
    -19 1 9 535.09
    -19 -1 9 517.69
    19 1 -8 77.65
    -19 1 8 17.77
    -19 -1 8 48.63
    -19 1 7 744.68
    -19 -1 7 752.06
    -19 1 6 4.96
    -19 -1 6 41.89
    -19 1 5 932.07
    -19 -1 5 736.78
    -19 1 4 42.28
    -19 -1 4 92.44
    -19 1 3 214.47
    -19 -1 3 114.37
    -19 1 2 -32.12
    -19 -1 2 59.4
    -19 1 1 35.52
    -19 -1 1 25.66
    -19 1 0 14.14
    19 2 -14 947.93
    19 2 -13 358.14
    19 2 -12 807.83
    19 2 -11 38.18
    19 2 -10 1909.08
    19 2 -9 120.13
    -19 -2 9 10.84
    -19 -2 8 1610.26
    19 2 -8 1810.52
    19 2 -7 426.89
    -19 -2 7 211.3
    19 2 -6 41.36
    -19 -2 6 33.82
    19 2 -5 215.38
    -19 -2 5 154.69
    -19 -2 4 34.34
    -19 -2 3 98.79
    19 3 -10 4.97
    19 3 -9 230.76
    -19 -3 9 351.75
    19 3 -8 200.01
    -19 -3 8 148.69
    19 3 -7 438.64
    -19 -3 7 241
    19 3 -6 119.37
    -19 -3 6 74.7
    -20 0 11 37.6
    -20 0 10 38.25
    -20 0 9 5.04
    -20 0 8 172.41
    -20 0 7 787.87
    -20 0 6 182.4
    -20 0 5 26.2
    -20 0 4 48.09
    -20 1 12 -4.59
    -20 1 11 180.87
    -20 -1 11 238.33
    -20 1 10 4.86
    -20 -1 10 -21.17
    -20 1 9 291.07
    -20 -1 9 484.42
    -20 1 8 -23.22
    -20 -1 8 5.71
    -20 1 7 39.81
    -20 -1 7 113.78
    -20 1 6 1.44
    -20 -1 6 18.4
    -20 1 5 479.18
    -20 1 4 17.26
    -20 1 3 52.93
    -20 1 2 97.99
_refine_special_details     ?
_reflns_number_total     2857
_reflns_number_gt     2363
_reflns_threshold_expression     'I > 2\s(I)'
_refine_ls_structure_factor_coef     Fsqd
_refine_ls_matrix_type     full
_refine_ls_R_factor_all     0.0523
_refine_ls_R_factor_gt     0.0407
_refine_ls_wR_factor_gt     0.0910
_refine_ls_wR_factor_ref     0.0973
_refine_ls_goodness_of_fit_ref     1.063
_refine_ls_restrained_S_all     1.062
_refine_ls_number_reflns     2857
_refine_ls_number_parameters     227
_refine_ls_number_restraints     7
_refine_ls_hydrogen_treatment     mixed
_refine_ls_weighting_scheme     calc
_refine_ls_weighting_details
              'w=1/[\s^2^(Fo^2^)+(0.0396P)^2^+0.6283P] where P=(Fo^2^+2Fc^2^)/3'
_atom_sites_solution_hydrogens     mixed
_atom_sites_solution_primary     direct
_atom_sites_solution_secondary     ?
_refine_ls_shift/su_max     0.000
_refine_ls_shift/su_mean     0.000
_refine_diff_density_max     0.241
_refine_diff_density_min     -0.325
_refine_ls_extinction_method     none
_refine_ls_extinction_coef     .
loop_
    _atom_type_symbol
    _atom_type_description
    _atom_type_scat_dispersion_real
    _atom_type_scat_dispersion_imag
    _atom_type_scat_source
    'C' 'C' 0.0033 0.0016
                         'International Tables Vol C Tables 4.2.6.8 and 6.1.1.4'
    'H' 'H' 0.0000 0.0000
                         'International Tables Vol C Tables 4.2.6.8 and 6.1.1.4'
    'Fe' 'Fe' 0.3463 0.8444
                         'International Tables Vol C Tables 4.2.6.8 and 6.1.1.4'
    'N' 'N' 0.0061 0.0033
                         'International Tables Vol C Tables 4.2.6.8 and 6.1.1.4'
    'O' 'O' 0.0106 0.0060
                         'International Tables Vol C Tables 4.2.6.8 and 6.1.1.4'
    'S' 'S' 0.1246 0.1234
                         'International Tables Vol C Tables 4.2.6.8 and 6.1.1.4'
_computing_data_collection
;
CrysAlis PRO (Rigaku OD, 2015)
;
_computing_cell_refinement
;
CrysAlis PRO (Rigaku OD, 2015)
;
_computing_data_reduction
;
CrysAlis PRO (Rigaku OD, 2015)
;
_computing_structure_solution
;
SHELXS97 (Sheldrick, 2008)
;
_computing_structure_refinement
;
SHELXL2017 (Sheldrick, 2015)
;
_computing_molecular_graphics
;
<i>OLEX2</i> (Dolomanov <i>et al.</i>,  2009)
;
_computing_publication_material
;
<i>OLEX2</i> (Dolomanov <i>et al.</i>,  2009)
;
loop_
    _atom_site_type_symbol
    _atom_site_label
    _atom_site_fract_x
    _atom_site_fract_y
    _atom_site_fract_z
    _atom_site_U_iso_or_equiv
    _atom_site_adp_type
    _atom_site_calc_flag
    _atom_site_occupancy
    _atom_site_disorder_assembly
    _atom_site_disorder_group
    Fe Fe1 0.000000 0.500000 0.500000 0.01832(16) Uani d 1 . .
    O O2 0.07337(15) 0.5517(3) 0.63317(12) 0.0295(5) Uani d 1 . .
    O O1 -0.00268(15) 0.2362(2) 0.53062(14) 0.0279(4) Uani d 1 . .
    O O6 0.06975(17) 0.3317(3) 0.75578(14) 0.0403(5) Uani d 1 . .
    N N1 0.15498(16) 0.4896(2) 0.48932(14) 0.0218(5) Uani d 1 . .
    C C1 0.23952(19) 0.4220(3) 0.55153(18) 0.0243(6) Uani d 1 . .
    H H1 0.231285 0.368884 0.600701 0.029 Uiso calc 1 . .
    C C3 0.3528(2) 0.5005(3) 0.47719(17) 0.0235(6) Uani d 1 . .
    C C2 0.3375(2) 0.4249(3) 0.54841(18) 0.0269(6) Uani d 1 . .
    H H2 0.394535 0.375488 0.594749 0.032 Uiso calc 1 . .
    C C4 0.2643(2) 0.5672(3) 0.41120(17) 0.0256(6) Uani d 1 . .
    H H4 0.269716 0.617840 0.360394 0.031 Uiso calc 1 . .
    C C6 0.4539(2) 0.5179(3) 0.46934(18) 0.0251(6) Uani d 1 . .
    H H6 0.453831 0.558952 0.414775 0.030 Uiso calc 1 . .
    C C5 0.1695(2) 0.5594(3) 0.41982(17) 0.0246(6) Uani d 1 . .
    H H5 0.110758 0.606167 0.374029 0.029 Uiso calc 1 . .
    C C14 0.0849(3) 0.3932(4) 0.8412(2) 0.0470(8) Uani d 1 . .
    H H14A 0.159070 0.415178 0.873617 0.071 Uiso calc 1 . .
    H H14B 0.060297 0.306700 0.872498 0.071 Uiso calc 1 . .
    H H14C 0.045634 0.500216 0.836491 0.071 Uiso calc 1 . .
    S S1 0.22227(5) 0.97890(8) 0.66335(4) 0.02490(18) Uani d 1 . .
    O O3 0.14978(14) 0.9925(2) 0.57179(12) 0.0310(5) Uani d 1 . .
    O O5 0.21658(15) 0.8109(2) 0.70032(13) 0.0336(5) Uani d 1 . .
    O O4 0.21348(15) 1.1211(2) 0.71723(13) 0.0362(5) Uani d 1 . .
    C C7 0.3476(2) 0.9925(3) 0.65937(17) 0.0225(6) Uani d 1 . .
    C C8 0.4272(2) 1.0780(3) 0.72377(17) 0.0283(6) Uani d 1 . .
    H H8 0.413993 1.136967 0.769296 0.034 Uiso calc 1 . .
    C C11 0.4661(2) 0.9110(3) 0.59080(19) 0.0312(7) Uani d 1 . .
    H H11 0.478876 0.854123 0.544533 0.037 Uiso calc 1 . .
    C C9 0.5267(2) 1.0775(3) 0.72171(18) 0.0309(7) Uani d 1 . .
    H H9 0.581277 1.136606 0.766118 0.037 Uiso calc 1 . .
    C C12 0.3668(2) 0.9108(3) 0.59167(18) 0.0298(6) Uani d 1 . .
    H H12 0.311753 0.855117 0.546108 0.036 Uiso calc 1 . .
    C C10 0.5476(2) 0.9924(3) 0.65615(19) 0.0292(6) Uani d 1 . .
    C C13 0.6567(2) 0.9835(4) 0.6563(2) 0.0413(8) Uani d 1 . .
    H H13A 0.653625 0.983917 0.595625 0.062 Uiso calc 1 . .
    H H13B 0.690467 0.877556 0.685580 0.062 Uiso calc 1 . .
    H H13C 0.696653 1.083302 0.687642 0.062 Uiso calc 1 . .
    H H2A 0.078(3) 0.485(3) 0.6748(17) 0.061(12) Uiso d 1 . .
    H H2B 0.113(2) 0.633(3) 0.6576(18) 0.042(9) Uiso d 1 . .
    H H1A -0.0508(17) 0.176(3) 0.4972(17) 0.043(10) Uiso d 1 . .
    H H1B 0.0490(17) 0.171(3) 0.5494(19) 0.043(9) Uiso d 1 . .
    H H6A 0.120(2) 0.256(4) 0.756(2) 0.061(11) Uiso d 1 . .
loop_
    _atom_site_aniso_label
    _atom_site_aniso_U_11
    _atom_site_aniso_U_22
    _atom_site_aniso_U_33
    _atom_site_aniso_U_12
    _atom_site_aniso_U_13
    _atom_site_aniso_U_23
    Fe1 0.0129(3) 0.0212(3) 0.0211(3) -0.0002(2) 0.0065(2) 0.0006(2)
    O2 0.0277(11) 0.0355(11) 0.0217(11) -0.0106(9) 0.0052(9) -0.0011(9)
    O1 0.0181(10) 0.0212(10) 0.0383(12) 0.0007(8) 0.0035(9) 0.0010(9)
    O6 0.0434(13) 0.0432(12) 0.0396(13) 0.0106(10) 0.0215(11) 0.0085(10)
    N1 0.0183(11) 0.0229(11) 0.0252(12) -0.0008(9) 0.0092(10) 0.0004(9)
    C1 0.0196(14) 0.0281(14) 0.0271(14) 0.0022(11) 0.0108(12) 0.0068(11)
    C3 0.0218(14) 0.0230(13) 0.0281(15) -0.0009(11) 0.0119(12) -0.0046(11)
    C2 0.0170(13) 0.0324(14) 0.0296(16) 0.0036(11) 0.0068(12) 0.0071(12)
    C4 0.0247(14) 0.0309(14) 0.0246(14) -0.0020(11) 0.0130(12) -0.0002(11)
    C6 0.0231(13) 0.0281(14) 0.0296(15) -0.0007(11) 0.0161(12) -0.0003(12)
    C5 0.0176(13) 0.0307(14) 0.0248(15) 0.0017(11) 0.0071(12) 0.0025(12)
    C14 0.051(2) 0.052(2) 0.047(2) -0.0027(17) 0.0281(18) 0.0034(16)
    S1 0.0210(4) 0.0225(3) 0.0289(4) 0.0001(3) 0.0066(3) -0.0020(3)
    O3 0.0209(10) 0.0340(10) 0.0309(11) 0.0040(8) 0.0014(9) 0.0018(9)
    O5 0.0293(11) 0.0295(10) 0.0376(12) -0.0057(9) 0.0074(9) 0.0040(9)
    O4 0.0340(11) 0.0359(11) 0.0415(12) 0.0006(9) 0.0173(10) -0.0112(9)
    C7 0.0233(14) 0.0162(12) 0.0241(14) 0.0016(10) 0.0043(11) 0.0009(10)
    C8 0.0286(15) 0.0254(14) 0.0272(15) -0.0014(11) 0.0062(13) -0.0059(12)
    C11 0.0314(16) 0.0286(14) 0.0364(17) 0.0003(12) 0.0158(14) -0.0047(12)
    C9 0.0227(15) 0.0274(14) 0.0328(16) -0.0051(11) -0.0011(13) -0.0023(12)
    C12 0.0238(15) 0.0287(14) 0.0320(16) -0.0025(12) 0.0048(13) -0.0089(12)
    C10 0.0263(15) 0.0227(13) 0.0351(16) 0.0013(11) 0.0073(13) 0.0046(12)
    C13 0.0247(16) 0.0435(18) 0.053(2) -0.0018(13) 0.0116(15) 0.0061(15)
_geom_special_details
;
 All esds (except the esd in the dihedral angle between two l.s. planes)
 are estimated using the full covariance matrix.  The cell esds are taken
 into account individually in the estimation of esds in distances, angles
 and torsion angles; correlations between esds in cell parameters are only
 used when they are defined by crystal symmetry.  An approximate (isotropic)
 treatment of cell esds is used for estimating esds involving l.s. planes.
;
loop_
    _geom_bond_atom_site_label_1
    _geom_bond_atom_site_label_2
    _geom_bond_site_symmetry_2
    _geom_bond_distance
    _geom_bond_publ_flag
    Fe1 O1 . 2.1135(18) y
    Fe1 O1 3_566 2.1135(18) ?
    Fe1 O2 . 2.0773(19) y
    Fe1 O2 3_566 2.0773(19) ?
    Fe1 N1 3_566 2.218(2) ?
    Fe1 N1 . 2.218(2) y
    O2 H2A . 0.839(17) ?
    O2 H2B . 0.839(17) ?
    O1 H1A . 0.832(17) ?
    O1 H1B . 0.837(17) ?
    O6 C14 . 1.421(4) ?
    O6 H6A . 0.910(18) ?
    N1 C1 . 1.341(3) ?
    N1 C5 . 1.344(3) ?
    C1 H1 . 0.9500 ?
    C1 C2 . 1.376(3) ?
    C3 C2 . 1.393(4) ?
    C3 C4 . 1.398(4) ?
    C3 C6 . 1.459(4) ?
    C2 H2 . 0.9500 ?
    C4 H4 . 0.9500 ?
    C4 C5 . 1.372(3) ?
    C6 C6 3_666 1.327(5) ?
    C6 H6 . 0.9500 ?
    C5 H5 . 0.9500 ?
    C14 H14A . 0.9800 ?
    C14 H14B . 0.9800 ?
    C14 H14C . 0.9800 ?
    S1 O3 . 1.4673(19) ?
    S1 O5 . 1.4535(19) ?
    S1 O4 . 1.4482(19) ?
    S1 C7 . 1.764(3) ?
    C7 C8 . 1.380(4) ?
    C7 C12 . 1.387(4) ?
    C8 H8 . 0.9500 ?
    C8 C9 . 1.391(4) ?
    C11 H11 . 0.9500 ?
    C11 C12 . 1.380(4) ?
    C11 C10 . 1.386(4) ?
    C9 H9 . 0.9500 ?
    C9 C10 . 1.382(4) ?
    C12 H12 . 0.9500 ?
    C10 C13 . 1.511(4) ?
    C13 H13A . 0.9800 ?
    C13 H13B . 0.9800 ?
    C13 H13C . 0.9800 ?
loop_
    _geom_angle_atom_site_label_1
    _geom_angle_atom_site_label_2
    _geom_angle_atom_site_label_3
    _geom_angle_site_symmetry_1
    _geom_angle_site_symmetry_3
    _geom_angle
    _geom_angle_publ_flag
    O2 Fe1 O2 . 3_566 180.00(11) ?
    O2 Fe1 O1 3_566 3_566 88.98(8) ?
    O2 Fe1 O1 3_566 . 91.02(8) ?
    O2 Fe1 O1 . 3_566 91.01(8) ?
    O2 Fe1 O1 . . 88.98(8) ?
    O2 Fe1 N1 3_566 . 91.06(8) ?
    O2 Fe1 N1 3_566 3_566 88.94(8) ?
    O2 Fe1 N1 . 3_566 91.06(8) ?
    O2 Fe1 N1 . . 88.94(8) ?
    O1 Fe1 O1 3_566 . 180.0 ?
    O1 Fe1 N1 . . 94.96(7) ?
    O1 Fe1 N1 . 3_566 85.04(7) ?
    O1 Fe1 N1 3_566 3_566 94.96(7) ?
    O1 Fe1 N1 3_566 . 85.04(7) ?
    N1 Fe1 N1 . 3_566 180.0 ?
    Fe1 O2 H2A . . 127(2) ?
    Fe1 O2 H2B . . 129(2) ?
    H2A O2 H2B . . 104(3) ?
    Fe1 O1 H1A . . 118(2) ?
    Fe1 O1 H1B . . 126(2) ?
    H1A O1 H1B . . 105(3) ?
    C14 O6 H6A . . 113(2) ?
    C1 N1 Fe1 . . 123.36(17) ?
    C1 N1 C5 . . 116.1(2) ?
    C5 N1 Fe1 . . 120.44(17) ?
    N1 C1 H1 . . 118.0 ?
    N1 C1 C2 . . 123.9(2) ?
    C2 C1 H1 . . 118.0 ?
    C2 C3 C4 . . 116.3(2) ?
    C2 C3 C6 . . 124.3(2) ?
    C4 C3 C6 . . 119.4(2) ?
    C1 C2 C3 . . 119.9(2) ?
    C1 C2 H2 . . 120.1 ?
    C3 C2 H2 . . 120.1 ?
    C3 C4 H4 . . 120.0 ?
    C5 C4 C3 . . 120.0(2) ?
    C5 C4 H4 . . 120.0 ?
    C3 C6 H6 . . 116.7 ?
    C6 C6 C3 3_666 . 126.6(3) ?
    C6 C6 H6 3_666 . 116.7 ?
    N1 C5 C4 . . 123.8(2) ?
    N1 C5 H5 . . 118.1 ?
    C4 C5 H5 . . 118.1 ?
    O6 C14 H14A . . 109.5 ?
    O6 C14 H14B . . 109.5 ?
    O6 C14 H14C . . 109.5 ?
    H14A C14 H14B . . 109.5 ?
    H14A C14 H14C . . 109.5 ?
    H14B C14 H14C . . 109.5 ?
    O3 S1 C7 . . 105.38(12) ?
    O5 S1 O3 . . 111.68(11) ?
    O5 S1 C7 . . 106.02(11) ?
    O4 S1 O3 . . 112.92(11) ?
    O4 S1 O5 . . 113.58(12) ?
    O4 S1 C7 . . 106.52(12) ?
    C8 C7 S1 . . 121.1(2) ?
    C8 C7 C12 . . 119.8(3) ?
    C12 C7 S1 . . 119.1(2) ?
    C7 C8 H8 . . 120.2 ?
    C7 C8 C9 . . 119.7(3) ?
    C9 C8 H8 . . 120.2 ?
    C12 C11 H11 . . 119.4 ?
    C12 C11 C10 . . 121.3(3) ?
    C10 C11 H11 . . 119.4 ?
    C8 C9 H9 . . 119.5 ?
    C10 C9 C8 . . 121.1(3) ?
    C10 C9 H9 . . 119.5 ?
    C7 C12 H12 . . 120.1 ?
    C11 C12 C7 . . 119.7(3) ?
    C11 C12 H12 . . 120.1 ?
    C11 C10 C13 . . 120.3(3) ?
    C9 C10 C11 . . 118.3(3) ?
    C9 C10 C13 . . 121.3(3) ?
    C10 C13 H13A . . 109.5 ?
    C10 C13 H13B . . 109.5 ?
    C10 C13 H13C . . 109.5 ?
    H13A C13 H13B . . 109.5 ?
    H13A C13 H13C . . 109.5 ?
    H13B C13 H13C . . 109.5 ?
loop_
    _geom_hbond_atom_site_label_D
    _geom_hbond_atom_site_label_H
    _geom_hbond_atom_site_label_A
    _geom_hbond_site_symmetry_A
    _geom_hbond_distance_DH
    _geom_hbond_distance_HA
    _geom_hbond_distance_DA
    _geom_hbond_angle_DHA
    O1 H1A O3 3_566 0.832(17) 1.927(18) 2.753(3) 172(3)
    O1 H1B O3 1_545 0.837(17) 1.902(18) 2.726(2) 168(3)
    O2 H2A O6 . 0.839(17) 1.820(18) 2.654(3) 172(3)
    O2 H2B O5 . 0.839(17) 1.922(18) 2.752(3) 170(3)
    O6 H6A O4 1_545 0.910(18) 1.95(2) 2.823(3) 161(3)
    C4 H4 O5 4_575 0.95 2.51 3.406(3) 157
    C13 H13B O4 2_646 0.98 2.59 3.562(4) 172
    C13 H13C O5 2_656 0.98 2.51 3.465(4) 165
_iucr_refine_instructions_details
;
TITL shi_3707_ilgu_a.res in P2(1)/c
    shi_3707_ilgu.res
    created by SHELXL-2017/1 at 13:25:18 on 20-Nov-2017
REM Old TITL shI_3707_ILGu in P21/c #14
REM SHELXT solution in P2(1)/c
REM R1 0.391, Rweak 0.249, Alpha 0.066, Orientation as input
REM Formula found by SHELXT: C36 N6 Fe3
CELL 0.71073 13.841643 7.768611 16.407623 90 111.8451 90
ZERR 2 0.000902 0.000429 0.001319 0 0.0085 0
LATT 1
SYMM -X,0.5+Y,0.5-Z
SFAC C H Fe N O S
UNIT 56 80 2 4 24 4
EQIV $1 +X,-1+Y,+Z
EQIV $2 -X,1-Y,1-Z
DFIX 0.84 O2 H2b O2 H2a O1 H1b O1 H1a
DFIX 0.96 O6 H6a
DANG 1.34 H2a H2b
DANG 1.34 H1a H1b
L.S. 10
PLAN  5
SIZE 0.15 0.2 0.35
TEMP -73.1(1)
HTAB O2 O5
HTAB O2 O6
HTAB O6 O4_$1
HTAB O1 O3_$1
HTAB O1 O3_$2
BOND $H
list 4
fmap 2
acta
SHEL 99 0.84
OMIT 4 1 5
OMIT 1 0 0
REM <olex2.extras>
REM <HklSrc "%.\\shi_3707_ilgu.hkl">
REM </olex2.extras>
WGHT    0.039600    0.628300
FVAR       1.20781
FE1   3    0.000000    0.500000    0.500000    10.50000    0.01289    0.02115 =
         0.02109    0.00063    0.00653   -0.00019
O2    5    0.073371    0.551668    0.633168    11.00000    0.02770    0.03548 =
         0.02172   -0.00109    0.00518   -0.01064
O1    5   -0.002683    0.236222    0.530619    11.00000    0.01808    0.02116 =
         0.03828    0.00099    0.00346    0.00066
O6    5    0.069749    0.331663    0.755779    11.00000    0.04336    0.04320 =
         0.03959    0.00851    0.02146    0.01057
N1    4    0.154982    0.489580    0.489323    11.00000    0.01834    0.02286 =
         0.02525    0.00037    0.00917   -0.00084
C1    1    0.239518    0.421982    0.551529    11.00000    0.01964    0.02807 =
         0.02713    0.00678    0.01084    0.00217
AFIX  43
H1    2    0.231285    0.368884    0.600701    11.00000   -1.20000
AFIX   0
C3    1    0.352792    0.500474    0.477185    11.00000    0.02178    0.02303 =
         0.02812   -0.00461    0.01193   -0.00094
C2    1    0.337466    0.424911    0.548411    11.00000    0.01695    0.03239 =
         0.02964    0.00709    0.00683    0.00361
AFIX  43
H2    2    0.394535    0.375488    0.594749    11.00000   -1.20000
AFIX   0
C4    1    0.264251    0.567170    0.411200    11.00000    0.02473    0.03087 =
         0.02464   -0.00017    0.01304   -0.00201
AFIX  43
H4    2    0.269716    0.617840    0.360394    11.00000   -1.20000
AFIX   0
C6    1    0.453946    0.517862    0.469345    11.00000    0.02307    0.02805 =
         0.02962   -0.00029    0.01607   -0.00069
AFIX  43
H6    2    0.453831    0.558952    0.414775    11.00000   -1.20000
AFIX   0
C5    1    0.169487    0.559447    0.419819    11.00000    0.01756    0.03073 =
         0.02478    0.00250    0.00710    0.00166
AFIX  43
H5    2    0.110758    0.606167    0.374029    11.00000   -1.20000
AFIX   0
C14   1    0.084860    0.393216    0.841228    11.00000    0.05088    0.05207 =
         0.04664    0.00336    0.02805   -0.00267
AFIX 137
H14A  2    0.159070    0.415178    0.873617    11.00000   -1.50000
H14B  2    0.060297    0.306700    0.872498    11.00000   -1.50000
H14C  2    0.045634    0.500216    0.836491    11.00000   -1.50000
AFIX   0
S1    6    0.222272    0.978905    0.663345    11.00000    0.02101    0.02249 =
         0.02885   -0.00204    0.00657    0.00008
O3    5    0.149780    0.992500    0.571786    11.00000    0.02092    0.03402 =
         0.03092    0.00182    0.00137    0.00401
O5    5    0.216577    0.810932    0.700324    11.00000    0.02929    0.02948 =
         0.03764    0.00397    0.00738   -0.00572
O4    5    0.213481    1.121114    0.717233    11.00000    0.03399    0.03588 =
         0.04154   -0.01118    0.01729    0.00060
C7    1    0.347650    0.992454    0.659367    11.00000    0.02332    0.01616 =
         0.02406    0.00089    0.00426    0.00159
C8    1    0.427178    1.078002    0.723772    11.00000    0.02864    0.02544 =
         0.02715   -0.00586    0.00620   -0.00145
AFIX  43
H8    2    0.413993    1.136967    0.769296    11.00000   -1.20000
AFIX   0
C11   1    0.466099    0.910952    0.590804    11.00000    0.03145    0.02858 =
         0.03637   -0.00467    0.01584    0.00025
AFIX  43
H11   2    0.478876    0.854123    0.544533    11.00000   -1.20000
AFIX   0
C9    1    0.526730    1.077479    0.721712    11.00000    0.02273    0.02735 =
         0.03276   -0.00234   -0.00107   -0.00510
AFIX  43
H9    2    0.581277    1.136606    0.766118    11.00000   -1.20000
AFIX   0
C12   1    0.366777    0.910835    0.591666    11.00000    0.02383    0.02869 =
         0.03202   -0.00894    0.00484   -0.00250
AFIX  43
H12   2    0.311753    0.855117    0.546108    11.00000   -1.20000
AFIX   0
C10   1    0.547594    0.992393    0.656153    11.00000    0.02628    0.02267 =
         0.03510    0.00465    0.00729    0.00134
C13   1    0.656663    0.983512    0.656259    11.00000    0.02466    0.04355 =
         0.05326    0.00607    0.01156   -0.00181
AFIX 137
H13A  2    0.653625    0.983917    0.595625    11.00000   -1.50000
H13B  2    0.690467    0.877556    0.685580    11.00000   -1.50000
H13C  2    0.696653    1.083302    0.687642    11.00000   -1.50000
AFIX   0
H2A   2    0.077811    0.485455    0.674834    11.00000    0.06062
H2B   2    0.113386    0.633207    0.657635    11.00000    0.04153
H1A   2   -0.050754    0.175761    0.497165    11.00000    0.04317
H1B   2    0.048981    0.170749    0.549353    11.00000    0.04308
H6A   2    0.119787    0.255556    0.755955    11.00000    0.06116
HKLF 4
REM  shi_3707_ilgu_a.res in P2(1)/c
REM R1 =  0.0407 for    2363 Fo > 4sig(Fo)  and  0.0523 for all    2857 data
REM    227 parameters refined using      7 restraints
END
WGHT      0.0396      0.6283
REM Highest difference peak  0.241,  deepest hole -0.325,  1-sigma level  0.060
Q1    1   0.3178  0.5529  0.4604  11.00000  0.05    0.24
Q2    1   0.0551  0.2158  0.7436  11.00000  0.05    0.24
Q3    1   0.1238  0.5035  0.8390  11.00000  0.05    0.22
Q4    1  -0.0131  0.3524  0.5219  11.00000  0.05    0.21
Q5    1   0.6780  0.8556  0.6316  11.00000  0.05    0.21
  REM The information below was added by Olex2.
  REM
  REM R1 = 0.0407 for 2363 Fo > 4sig(Fo) and 0.0523 for all 10462 data
  REM n/a parameters refined using n/a restraints
  REM Highest difference peak 0.24, deepest hole -0.33
  REM Mean Shift 0, Max Shift 0.000.
  REM +++ Tabular Listing of Refinement Information +++
  REM R1_all = 0.0523
  REM R1_gt = 0.0407
  REM wR_ref = 0.0973
  REM GOOF = 1.063
  REM Shift_max = 0.000
  REM Shift_mean = 0
  REM Reflections_all = 10462
  REM Reflections_gt = 2363
  REM Parameters = n/a
  REM Hole = -0.33
  REM Peak = 0.24
  REM Flack = n/a
;
