# Supplementary material for: Crystal structure of catena-poly[[[tetra­aqua­iron(II)]-trans-μ-1,2-bis­(pyridin-4-yl)ethene-κ2 N:N′] bis­(p-toluene­sulfonate) methanol disolvate]
Source: Acta Crystallogr E Crystallogr Commun. 2017 Nov 30;73(Pt 12):1977–80. doi: 10.1107/S2056989017017054 (PMC5730265; doi:10.1107/S2056989017017054)
Supplement: Supplementary file 2 [file e-73-01977-Isup2.hkl]

#
# h,k,l, Fc-squared, Fo-squared, sigma(Fo-squared), status flag
#
data_I
_shelx_title ' shi_3707_ilgu_a.res in P2(1)/c'
_shelx_refln_list_code          4
_shelx_F_calc_maximum      283.99
_exptl_crystal_F_000       752.00
_reflns_d_resolution_high  0.8401

loop_
 _space_group_symop_operation_xyz
 'x, y, z'
 '-x, y+1/2, -z+1/2'
 '-x, -y, -z'
 'x, -y-1/2, z-1/2'

_cell_length_a    13.8416
_cell_length_b     7.7686
_cell_length_c    16.4076
_cell_angle_alpha  90.000
_cell_angle_beta  111.845
_cell_angle_gamma  90.000

_shelx_F_squared_multiplier     1.000

loop_
 _refln_index_h
 _refln_index_k
 _refln_index_l
 _refln_F_squared_calc
 _refln_F_squared_meas
 _refln_F_squared_sigma
 _refln_observed_status
   2   0   0         56.75         39.61         4.06 o
   3   0   0         32.95         57.21         5.35 o
   4   0   0       4646.72       4646.08        60.98 o
   5   0   0       7012.59       7016.81        84.53 o
   6   0   0       1417.60       1787.05        46.78 o
   7   0   0       1867.72       1854.35        51.57 o
   8   0   0        539.81        563.13        30.80 o
   9   0   0       7695.25       7653.13       170.58 o
  10   0   0        439.81        404.69        41.64 o
  11   0   0        711.66        720.61        59.08 o
  12   0   0        868.94        882.36        68.69 o
  13   0   0       3255.17       3021.21       132.39 o
  14   0   0       2799.24       2752.28       132.94 o
  15   0   0        388.87        422.30        54.96 o
   1   1   0         22.05         29.73         4.38 o
   2   1   0        369.33        360.50         7.30 o
   3   1   0        810.87        826.06        15.45 o
   4   1   0       1146.73       1164.71        30.73 o
   5   1   0          0.03         -0.34         3.00 o
   6   1   0         68.57         86.59        14.52 o
   7   1   0         80.16        104.61        10.48 o
   8   1   0          7.98         15.35         5.29 o
   9   1   0        349.83        307.82        20.13 o
  10   1   0         35.71         37.83         8.30 o
  11   1   0        274.76        248.21        20.62 o
  12   1   0          0.21         12.82         8.13 o
  13   1   0          1.62         15.74        11.60 o
  14   1   0         10.58         17.01        11.01 o
  15   1   0          5.93         16.21        17.07 o
   0   2   0      80652.00      67907.88       643.70 o
   1   2   0       1380.71       1434.04        74.17 o
   2   2   0        496.43        481.10        15.12 o
   3   2   0        392.42        431.24         9.28 o
   4   2   0         49.97        105.78         7.46 o
   5   2   0        718.09        580.69        22.59 o
   6   2   0       2124.33       2237.00        42.41 o
   7   2   0          3.32          5.96         3.85 o
   8   2   0        357.50        370.56        20.39 o
   9   2   0       2038.63       2105.03        51.37 o
  10   2   0       1411.35       1385.29        73.22 o
  11   2   0        313.13        349.37        23.90 o
  12   2   0        376.36        376.95        26.02 o
  13   2   0        929.71        950.72        43.25 o
  14   2   0        703.16        754.43        40.48 o
   1   3   0          8.98         12.47         6.40 o
   2   3   0         39.48         25.00         8.08 o
   3   3   0        411.51        443.03        13.43 o
   4   3   0          0.85          0.89         2.20 o
   5   3   0        138.88        141.43         7.47 o
   6   3   0        337.82        361.33        13.44 o
   7   3   0        121.08        130.67        19.22 o
   8   3   0          1.02         10.03         4.89 o
   9   3   0        349.99        336.72        23.84 o
  10   3   0       1284.70       1297.24        42.66 o
  11   3   0         88.36         86.35        12.70 o
  12   3   0         62.89         63.43        12.03 o
  13   3   0         17.43         23.77         7.46 o
  14   3   0          0.91         -2.23         5.93 o
   0   4   0       8580.35       8792.88       158.62 o
   1   4   0       2131.10       2032.69        52.07 o
   2   4   0        472.36        412.85        12.29 o
   3   4   0        899.00        860.13        24.39 o
   4   4   0        674.38        622.08        45.21 o
   5   4   0       3016.78       2882.48        70.69 o
   6   4   0       4253.87       4153.08        72.72 o
   7   4   0       1180.12       1191.98        32.02 o
   8   4   0       1297.16       1303.92        71.61 o
   9   4   0       2387.87       2359.68        53.25 o
  10   4   0         28.44         20.12         7.43 o
  11   4   0        278.80        246.44        19.60 o
  12   4   0        376.33        354.45        27.98 o
  13   4   0        954.51        978.11        59.23 o
   1   5   0       1086.73       1181.35        65.69 o
   2   5   0        829.67        806.95        33.45 o
   3   5   0          5.72         11.51         3.59 o
   4   5   0         11.12         14.82         8.06 o
   5   5   0        811.85        706.11        45.93 o
   6   5   0        202.07        202.76        17.31 o
   7   5   0          0.09          6.85         4.80 o
   8   5   0        257.20        235.01        14.33 o
   9   5   0          1.40          1.96         9.90 o
  10   5   0        155.57        123.66        24.79 o
  11   5   0         20.65         38.02        12.33 o
  12   5   0        136.89        175.38        25.97 o
   0   6   0       1596.81       1621.49        53.78 o
   1   6   0        930.86        939.00        41.18 o
   2   6   0         17.85         20.42         3.79 o
   3   6   0         15.72         20.97         4.45 o
   4   6   0         25.12         29.85         9.88 o
   5   6   0        767.45        802.50        35.57 o
   6   6   0        477.67        493.26        35.01 o
   7   6   0          1.96         -1.69         4.64 o
   8   6   0         55.55         69.87        13.83 o
   9   6   0        754.44        758.14        46.63 o
  10   6   0          1.38         11.86         7.15 o
  11   6   0          1.18         11.29         9.72 o
   1   7   0        896.23        864.74        33.40 o
   2   7   0        264.49        229.69        34.96 o
   3   7   0        512.75        528.30        24.93 o
   4   7   0        317.54        313.82        23.24 o
   5   7   0        243.18        284.52        23.04 o
   6   7   0        310.11        306.60        33.81 o
   7   7   0         83.78        102.68        12.95 o
   8   7   0        363.44        402.87        28.61 o
   9   7   0        104.33        124.63        21.05 o
   0   8   0        856.87        941.74        72.70 o
   1   8   0        243.98        240.81        36.49 o
   2   8   0        127.10        168.95        20.28 o
   3   8   0        204.89        170.67        19.13 o
   4   8   0         72.05        100.05        18.00 o
   5   8   0        578.95        601.37        34.87 o
   6   8   0        781.07        753.29        57.24 o
   7   8   0        170.88        156.91        16.86 o
   1   9   0         85.96         96.15        19.18 o
   2   9   0          6.93         17.87         9.79 o
   3   9   0         53.56         81.13        13.89 o
 -15   1   1          3.22         19.64        15.09 o
 -14   1   1         39.92         42.04        13.13 o
 -13   1   1        898.12        907.75        41.77 o
 -12   1   1       2481.34       2497.45        75.45 o
 -11   1   1        744.82        715.91        33.49 o
 -10   1   1        762.09        746.46        32.27 o
  -9   1   1         15.43         19.15         8.67 o
  -8   1   1        770.49        655.48        26.56 o
  -7   1   1       4406.57       4358.95        75.61 o
  -6   1   1        152.05        197.64        15.09 o
  -5   1   1        866.62        928.17        28.88 o
  -4   1   1      17771.60      18320.80       117.08 o
  -3   1   1      22520.45      22569.59       334.34 o
  -2   1   1       1117.53       1124.17        17.51 o
  -1   1   1        205.32        246.44        11.35 o
   0   1   1       2928.81       2863.18        27.88 o
   1   1   1      20619.59      20085.06        79.56 o
   2   1   1        620.42        630.87         9.44 o
   3   1   1       1402.90       1307.78        18.27 o
   4   1   1       3445.21       3406.09        37.84 o
   5   1   1        118.82        126.04         9.69 o
   6   1   1       4347.50       4465.98        62.70 o
   7   1   1       1025.02        999.09        31.65 o
   8   1   1        234.69        239.50        16.87 o
   9   1   1        173.03        162.44        15.20 o
  10   1   1       1996.46       1857.14        52.33 o
  11   1   1       2139.24       2188.35        73.50 o
  12   1   1       1234.76       1290.08        59.98 o
  13   1   1         68.73         67.14        15.25 o
  14   1   1        170.83        156.65        23.83 o
 -15   2   1         20.48         46.17        12.91 o
 -14   2   1          6.39          5.70         6.93 o
 -13   2   1         74.33        103.43        15.46 o
 -12   2   1        127.43        129.46        15.72 o
 -11   2   1          1.51          9.64         6.42 o
 -10   2   1        520.06        467.14        25.36 o
  -9   2   1        445.01        432.56        22.90 o
  -8   2   1        630.31        746.68        51.24 o
  -7   2   1        684.02        707.99        29.70 o
  -6   2   1        325.58        332.40        18.68 o
  -5   2   1         20.20         19.42         5.02 o
  -4   2   1         58.27         56.51         4.39 o
  -3   2   1       1019.87       1084.77        31.68 o
  -2   2   1        338.20        370.34        12.13 o
  -1   2   1        259.57        261.88        11.28 o
   0   2   1       2491.17       2416.54        26.09 o
   1   2   1       2230.90       2275.98        23.48 o
   2   2   1       4830.57       4798.99        31.90 o
   3   2   1          1.77          3.96         1.82 o
   4   2   1        321.82        344.32        12.86 o
   5   2   1        476.92        486.41        18.72 o
   6   2   1         21.86         31.63         7.59 o
   7   2   1        329.21        295.03        17.29 o
   8   2   1        154.11        154.42        13.58 o
   9   2   1        367.68        377.96        28.50 o
  10   2   1         14.59         14.86         6.60 o
  11   2   1        100.11         87.83        13.15 o
  12   2   1         46.66         63.03        11.84 o
  13   2   1         32.98         52.82        11.92 o
  14   2   1          3.93          7.48        10.56 o
 -14   3   1         21.06         39.58        14.64 o
 -13   3   1        401.25        413.86        28.00 o
 -12   3   1       1403.44       1374.61        55.11 o
 -11   3   1       2371.76       2214.98        58.25 o
 -10   3   1        229.16        194.48        22.94 o
  -9   3   1         61.50         84.11        10.63 o
  -8   3   1        300.06        274.16        16.89 o
  -7   3   1       1873.90       1828.38        45.16 o
  -6   3   1        713.14        693.79        21.85 o
  -5   3   1        733.28        786.07        17.10 o
  -4   3   1        493.92        418.30        12.21 o
  -3   3   1       1499.17       1377.48        33.89 o
  -2   3   1       1620.74       1476.74        81.09 o
  -1   3   1        754.89        785.88        17.70 o
   0   3   1       3980.25       4019.98        45.46 o
   1   3   1       4479.47       4104.45        49.04 o
   2   3   1       7127.54       6676.32        47.78 o
   3   3   1       2046.91       2115.54        26.21 o
   4   3   1       1789.43       1793.92        19.45 o
   5   3   1        504.78        458.55        16.08 o
   6   3   1       1858.21       2048.40        41.56 o
   7   3   1        452.31        433.12        41.33 o
   8   3   1        352.24        335.60        19.73 o
   9   3   1        211.31        209.57        16.98 o
  10   3   1        586.86        562.52        29.92 o
  11   3   1        862.05        862.79        37.63 o
  12   3   1        142.68        158.61        17.33 o
  13   3   1        144.05        130.97        16.59 o
  14   3   1        286.93        270.47        26.29 o
 -14   4   1         52.82         74.78        19.11 o
 -13   4   1          2.13         10.40        11.01 o
 -12   4   1         95.55         83.64        12.87 o
 -11   4   1          1.90          2.19         4.81 o
 -10   4   1        473.27        475.82        25.05 o
  -9   4   1         47.17         50.41         8.91 o
  -8   4   1       1278.51       1366.98        35.49 o
  -7   4   1         96.39         93.74         8.79 o
  -6   4   1         92.88         94.12        10.75 o
  -5   4   1        406.82        448.06        40.64 o
  -4   4   1         10.14         32.20        11.54 o
  -3   4   1        258.19        297.96        14.17 o
  -2   4   1        196.77        232.33        18.65 o
  -1   4   1        337.99        396.74        25.52 o
   0   4   1         37.70         81.51        17.70 o
   1   4   1         46.56         49.68         6.32 o
   2   4   1       2382.84       2256.67        32.52 o
   3   4   1         18.96          7.09         2.71 o
   4   4   1         25.73         22.23         4.80 o
   5   4   1          8.08         14.28         3.22 o
   6   4   1        561.91        492.41        20.04 o
   7   4   1          8.81         12.30         5.70 o
   8   4   1         19.11         12.13         5.14 o
   9   4   1        548.15        541.84        26.20 o
  10   4   1         40.88         37.84         8.21 o
  11   4   1         29.35         26.21         8.23 o
  12   4   1         81.49        104.99        13.93 o
  13   4   1          2.69          7.33         8.79 o
 -13   5   1        189.40        266.18        31.82 o
 -12   5   1        533.49        583.12        45.42 o
 -11   5   1        737.96        829.75        60.15 o
 -10   5   1          6.86         21.10        10.58 o
  -9   5   1          2.18          3.93         6.96 o
  -8   5   1       1086.93       1126.18        51.92 o
  -7   5   1       1051.47        986.73        38.57 o
  -6   5   1        122.96        146.17        27.04 o
  -5   5   1        154.57        145.10        26.00 o
  -4   5   1        153.54        106.58        11.83 o
  -3   5   1       2457.78       2483.54        45.09 o
  -2   5   1       1350.09       1330.62        48.81 o
  -1   5   1        195.69        207.59        15.69 o
   0   5   1         57.75         53.14        15.49 o
   1   5   1        883.98        847.70        27.77 o
   2   5   1       4903.07       4770.28        46.64 o
   3   5   1         27.96         29.47         3.64 o
   4   5   1          5.88          4.22         2.23 o
   5   5   1         79.66        104.44        27.19 o
   6   5   1       1676.34       1666.00        47.86 o
   7   5   1        299.12        271.86        24.58 o
   8   5   1         18.83         32.78         6.77 o
   9   5   1         72.25         79.94        26.90 o
  10   5   1        825.58        818.24        68.91 o
  11   5   1       1267.97       1243.02        63.09 o
  12   5   1         99.56        108.89        19.35 o
 -11   6   1        367.93        384.87        41.63 o
 -10   6   1        285.16        250.12        32.80 o
  -9   6   1        300.37        285.20        29.17 o
  -8   6   1         73.46         82.28        12.55 o
  -7   6   1        110.29        104.79        13.86 o
  -6   6   1        127.61        126.02        19.21 o
  -5   6   1        793.20        690.64        41.72 o
  -4   6   1        584.91        581.77        27.04 o
  -3   6   1          0.09          2.68         3.30 o
  -2   6   1       1966.60       1891.54        64.03 o
  -1   6   1        109.03        114.64         9.65 o
   0   6   1        801.49        724.14        30.41 o
   1   6   1         42.10         40.37         7.06 o
   2   6   1        698.62        673.78        26.78 o
   3   6   1        833.71        848.17        29.10 o
   4   6   1        159.94        146.49        15.21 o
   5   6   1        465.13        445.73        32.37 o
   6   6   1        107.95        100.06        12.81 o
   7   6   1        501.24        519.92        29.80 o
   8   6   1          8.55         12.22        23.79 o
   9   6   1        382.70        360.61        32.44 o
  10   6   1        185.87        223.37        26.91 o
  11   6   1         97.32         88.91        18.63 o
 -10   7   1        151.16        163.36        24.75 o
  -9   7   1         41.14         61.97        15.40 o
  -8   7   1        946.42        925.79        43.55 o
  -7   7   1        546.35        592.87        34.64 o
  -6   7   1        158.42        173.43        18.23 o
  -5   7   1        406.04        394.32        27.05 o
  -4   7   1        152.73        180.84        15.26 o
  -3   7   1       1242.10       1302.95        31.04 o
  -2   7   1       1047.02       1088.75        38.60 o
  -1   7   1          7.99          4.14         3.67 o
   0   7   1         41.94         52.61        12.37 o
   1   7   1        541.60        533.79        25.84 o
   2   7   1       2345.85       2282.32        57.85 o
   3   7   1         86.69         81.11        10.23 o
   4   7   1        153.88        160.78        17.01 o
   5   7   1        273.47        241.49        22.06 o
   6   7   1       1284.07       1329.67        42.83 o
   7   7   1        540.20        507.53        30.91 o
   8   7   1         24.02         50.98        13.05 o
   9   7   1        274.66        329.64        32.94 o
  -7   8   1          3.63          1.56         6.73 o
  -6   8   1         69.39         80.08        13.78 o
  -5   8   1        155.04        173.66        25.88 o
  -4   8   1        191.16        192.27        16.54 o
  -3   8   1          9.06         23.85        11.67 o
  -2   8   1        415.28        403.89        47.81 o
  -1   8   1         18.40         35.56        11.19 o
   0   8   1        368.90        401.68        40.06 o
   1   8   1          1.87         11.59         5.96 o
   2   8   1         22.21         31.83         8.68 o
   3   8   1        320.44        298.31        24.54 o
   4   8   1         37.48         44.92        10.29 o
   5   8   1         58.58         84.21        13.93 o
   6   8   1          8.54          1.37         5.23 o
   7   8   1        188.30        201.19        18.28 o
  -3   9   1        136.97        125.97        21.07 o
  -2   9   1        100.52        100.35        19.41 o
  -1   9   1          5.76         26.70        11.44 o
   0   9   1         10.50         13.68        12.46 o
   1   9   1        224.86        257.83        24.17 o
   2   9   1        268.86        291.68        26.34 o
   3   9   1         85.56         90.97        20.80 o
 -15   0   2       1601.42       1519.97       101.08 o
 -14   0   2        214.85        146.65        30.34 o
 -13   0   2          1.17         10.53        12.44 o
 -12   0   2         60.88         71.53        24.55 o
 -11   0   2       3626.69       3530.25       113.84 o
 -10   0   2        760.32        677.87        37.80 o
  -9   0   2         62.83         49.37        10.00 o
  -8   0   2        683.35        703.98        47.89 o
  -7   0   2       8195.74       8571.88       153.47 o
  -6   0   2      44107.75      48192.61       332.12 o
  -5   0   2       2632.30       2473.54        68.12 o
  -4   0   2        595.43        763.72        33.36 o
  -3   0   2       2349.19       2393.60        35.97 o
  -2   0   2       6807.46       6936.19        70.13 o
  -1   0   2      20371.28      19545.46       106.46 o
   0   0   2       2131.34       2087.26        26.84 o
   1   0   2        931.08       1030.83        39.32 o
   2   0   2       1075.85       1045.83        25.79 o
   3   0   2      12754.29      13073.00       145.01 o
   4   0   2       1351.33       1254.26        49.94 o
   5   0   2        396.21        381.67        30.42 o
   6   0   2       2359.29       2347.74        80.83 o
   7   0   2      13832.54      13760.16       209.19 o
   8   0   2      11219.49      10663.97       199.59 o
   9   0   2         15.15         28.17        14.44 o
  10   0   2       1263.88       1288.79        77.00 o
  11   0   2       1633.55       1590.16        91.27 o
  12   0   2       5089.27       4894.91       168.84 o
  13   0   2       1777.88       1600.54       101.79 o
  14   0   2         27.10         35.89        22.13 o
 -15   1   2          2.71         14.76        12.24 o
 -14   1   2         15.28         38.36        11.18 o
 -13   1   2         89.01        126.05        26.76 o
 -12   1   2        229.04        232.81        20.43 o
 -11   1   2          6.81         20.98         7.22 o
 -10   1   2        113.67        110.27        13.10 o
  -9   1   2        134.39        150.84        16.51 o
  -8   1   2        343.62        351.33        23.09 o
  -7   1   2       1206.14       1251.48        42.09 o
  -6   1   2        185.55        168.39        14.72 o
  -5   1   2        848.30        923.75        30.28 o
  -4   1   2       1629.08       1710.51        24.24 o
  -3   1   2       3556.84       3707.14        32.21 o
  -2   1   2         38.18         47.76         3.14 o
  -1   1   2         51.67         53.34         2.42 o
   0   1   2        346.84        342.47         5.57 o
   1   1   2        112.13        107.26         3.53 o
   2   1   2        644.69        632.28        10.87 o
   3   1   2       1037.70       1101.74        17.80 o
   4   1   2          2.65          7.91         3.18 o
   5   1   2          0.02          3.99         2.79 o
   6   1   2        151.49        131.10        11.22 o
   7   1   2        462.75        456.55        22.13 o
   8   1   2          0.16          1.76         4.86 o
   9   1   2         59.00         60.63        12.46 o
  10   1   2         90.05        118.84        18.46 o
  11   1   2         48.38         63.07        14.33 o
  12   1   2         12.73         18.66        15.14 o
  13   1   2          5.75         30.50        12.24 o
  14   1   2         37.32         66.31        16.78 o
 -15   2   2        939.10        956.40        46.79 o
 -14   2   2        439.03        416.67        29.51 o
 -13   2   2         61.00         59.61        11.32 o
 -12   2   2         20.21         11.72         6.41 o
 -11   2   2        519.14        547.25        38.76 o
 -10   2   2         98.98         99.73        11.74 o
  -9   2   2          5.90         11.38         6.39 o
  -8   2   2          2.39         16.13         6.62 o
  -7   2   2        148.51        114.16        11.88 o
  -6   2   2       6789.69       7284.51       123.80 o
  -5   2   2        408.79        328.32        19.01 o
  -4   2   2         71.95         69.64         7.64 o
  -3   2   2        143.10        149.60        10.43 o
  -2   2   2       1250.93       1229.35        45.72 o
  -1   2   2       6455.19       6504.95        31.34 o
   0   2   2       6605.57       6770.51        58.73 o
   1   2   2         56.10         78.61         5.01 o
   2   2   2       1156.58       1263.10        16.22 o
   3   2   2         49.33         32.19         3.60 o
   4   2   2        322.64        432.31        16.55 o
   5   2   2        147.44        192.36        12.21 o
   6   2   2         63.33         53.07         7.31 o
   7   2   2       2348.49       2249.99        48.78 o
   8   2   2       1405.50       1388.55        41.07 o
   9   2   2          3.34         17.90         8.20 o
  10   2   2        660.86        627.54        33.40 o
  11   2   2        467.21        476.26        28.59 o
  12   2   2       1719.04       1721.16        69.69 o
  13   2   2        676.18        686.39        46.70 o
  14   2   2          2.68          6.53        16.55 o
 -15   3   2          9.18          9.72        10.12 o
 -14   3   2        124.35        126.98        21.87 o
 -13   3   2        675.90        612.66        33.88 o
 -12   3   2        336.64        344.91        24.31 o
 -11   3   2         23.89         10.05         5.72 o
 -10   3   2         87.79        110.78        12.65 o
  -9   3   2        483.34        477.77        26.82 o
  -8   3   2         37.74         39.45         7.80 o
  -7   3   2        434.69        471.24        43.51 o
  -6   3   2          3.64          2.82         2.79 o
  -5   3   2        195.79        187.53        10.15 o
  -4   3   2         72.14         97.37        16.59 o
  -3   3   2         39.33         71.00         8.45 o
  -2   3   2       1968.58       2214.43        55.43 o
  -1   3   2         43.70         33.62         6.01 o
   0   3   2        393.99        360.59        16.53 o
   1   3   2        914.76       1004.26        19.33 o
   2   3   2       1671.21       1867.37        27.66 o
   3   3   2        550.44        614.02        14.55 o
   4   3   2       1337.27       1414.97        25.59 o
   5   3   2          0.22          4.76         3.53 o
   6   3   2          1.10         -0.37         3.59 o
   7   3   2        496.31        482.54        22.56 o
   8   3   2         46.92         68.73         9.63 o
   9   3   2         39.72         35.24         8.31 o
  10   3   2          0.34          2.00         5.85 o
  11   3   2         11.64         11.52         6.95 o
  12   3   2          5.89          7.20         7.84 o
  13   3   2         18.61         35.03        10.03 o
 -14   4   2        924.11        846.88        64.42 o
 -13   4   2        408.77        407.42        40.25 o
 -12   4   2         74.75         64.43        12.49 o
 -11   4   2        891.40        897.11        35.54 o
 -10   4   2       1007.45        956.38        34.40 o
  -9   4   2         57.82         69.87        10.78 o
  -8   4   2        330.36        359.96        19.31 o
  -7   4   2        884.50        883.62        23.34 o
  -6   4   2       3871.77       3998.55       119.33 o
  -5   4   2       1646.90       1743.40        77.01 o
  -4   4   2        664.70        745.80        24.27 o
  -3   4   2          6.01         21.35         9.04 o
  -2   4   2       9595.20       9297.48       121.64 o
  -1   4   2       6132.08       6086.34       116.74 o
   0   4   2       6186.88       6059.08        76.24 o
   1   4   2       1281.10       1281.95        22.95 o
   2   4   2        148.32        169.17         9.18 o
   3   4   2       1478.43       1413.97        30.93 o
   4   4   2        256.71        206.39        11.10 o
   5   4   2       1211.11       1231.35        31.48 o
   6   4   2        878.39        852.99        27.92 o
   7   4   2       3881.37       3824.81        63.20 o
   8   4   2        722.94        686.40        28.47 o
   9   4   2        413.10        410.64        23.58 o
  10   4   2         39.79         48.02        12.24 o
  11   4   2        789.54        778.01        35.94 o
  12   4   2       1412.34       1467.91        52.21 o
  13   4   2        548.82        568.86        46.40 o
 -13   5   2         68.23         64.48        18.54 o
 -12   5   2        603.20        610.39        45.97 o
 -11   5   2        152.10        152.56        23.04 o
 -10   5   2          8.44         34.19        12.68 o
  -9   5   2         82.41         91.08        22.98 o
  -8   5   2        507.68        496.72        34.59 o
  -7   5   2        926.83        924.41        45.48 o
  -6   5   2          5.70         16.69        12.23 o
  -5   5   2        105.42         99.66        23.83 o
  -4   5   2         51.72         57.97         8.28 o
  -3   5   2        151.90        159.59        18.00 o
  -2   5   2         34.11         80.30        12.97 o
  -1   5   2        371.73        356.74        25.57 o
   0   5   2        150.09        139.33        13.01 o
   1   5   2         77.32         70.76         6.24 o
   2   5   2        289.77        271.07        11.59 o
   3   5   2         12.07         13.68         3.77 o
   4   5   2        133.12        124.67        15.87 o
   5   5   2         15.52         19.86         6.48 o
   6   5   2        566.14        567.82        33.26 o
   7   5   2        492.74        516.41        29.11 o
   8   5   2        173.36        155.75        13.83 o
   9   5   2        101.09        103.23        43.26 o
  10   5   2          8.11         11.06         9.00 o
  11   5   2        119.24        106.39        25.46 o
  12   5   2         11.48         15.73        13.23 o
 -12   6   2          3.06         20.97        11.75 o
 -11   6   2        370.35        420.22        38.25 o
 -10   6   2        272.77        305.54        31.49 o
  -9   6   2         15.76         14.65         8.11 o
  -8   6   2        173.32        178.53        23.67 o
  -7   6   2        823.12        833.66        67.16 o
  -6   6   2       1507.80       1497.26        87.44 o
  -5   6   2         56.80         58.13        18.36 o
  -4   6   2         97.99         88.97         9.06 o
  -3   6   2        643.85        726.20        71.90 o
  -2   6   2       3680.64       3595.88        88.83 o
  -1   6   2        569.93        546.98        23.05 o
   0   6   2         54.76         40.78         8.52 o
   1   6   2        112.99        109.97        10.11 o
   2   6   2         55.88         76.46         8.79 o
   3   6   2        712.28        724.08        31.87 o
   4   6   2         60.93         48.62         9.17 o
   5   6   2         88.06         91.71        11.83 o
   6   6   2        214.04        230.62        19.38 o
   7   6   2       1972.93       2003.78        84.77 o
   8   6   2         76.03        115.18        17.78 o
   9   6   2         16.32         36.53        12.34 o
  10   6   2          5.79         19.88         9.32 o
 -10   7   2        201.95        217.64        27.99 o
  -9   7   2        252.17        266.47        24.37 o
  -8   7   2         55.37         64.39        11.04 o
  -7   7   2        434.94        424.31        29.17 o
  -6   7   2         68.92         82.09        16.77 o
  -5   7   2        242.28        207.01        24.39 o
  -4   7   2          1.05          7.54         5.84 o
  -3   7   2        356.68        347.71        21.38 o
  -2   7   2        149.37        151.75        24.02 o
  -1   7   2        550.24        495.79        51.78 o
   0   7   2        573.47        542.59        36.03 o
   1   7   2         21.03         23.98         9.18 o
   2   7   2        479.49        458.34        22.30 o
   3   7   2         94.84        111.18        14.41 o
   4   7   2        622.84        616.22        32.69 o
   5   7   2        120.39        129.28        17.73 o
   6   7   2        381.05        399.97        26.57 o
   7   7   2         86.79        101.29        17.18 o
   8   7   2         68.71         76.59        15.44 o
   9   7   2        379.63        394.75        43.51 o
  -8   8   2        302.12        358.46        24.95 o
  -7   8   2        418.22        476.36        32.99 o
  -6   8   2        628.42        630.84        36.77 o
  -5   8   2         79.29        111.70        15.46 o
  -4   8   2          9.14         12.94         4.27 o
  -3   8   2          5.00         19.18         9.65 o
  -2   8   2       1333.58       1330.83        89.81 o
  -1   8   2        670.29        665.18        43.06 o
   0   8   2        465.69        486.97        30.52 o
   1   8   2         99.94         78.71        12.50 o
   2   8   2        534.14        506.09        31.37 o
   3   8   2        688.55        699.05        48.89 o
   4   8   2        296.48        312.90        25.08 o
   5   8   2        411.18        458.53        31.41 o
   6   8   2        244.38        237.24        19.54 o
  -3   9   2         13.76         18.82        23.33 o
  -2   9   2        172.04        156.72        22.55 o
  -1   9   2          5.43         16.95         9.61 o
   0   9   2        215.23        223.07        28.33 o
   1   9   2          0.09          5.73         7.26 o
   2   9   2        262.39        287.51        25.72 o
 -15   1   3         41.46         46.72        11.34 o
 -14   1   3        866.73        892.00        59.69 o
 -13   1   3        920.25        969.95        42.46 o
 -12   1   3        176.29        161.92        16.23 o
 -11   1   3        159.89        177.17        21.16 o
 -10   1   3       1190.83       1233.43        49.43 o
  -9   1   3       3056.68       3210.85       120.86 o
  -8   1   3         91.60         94.73        12.81 o
  -7   1   3       2138.57       2322.42       121.86 o
  -6   1   3      10845.08      12185.16       118.63 o
  -5   1   3      12314.38      12595.40       215.99 o
  -4   1   3       6207.85       6035.43        45.50 o
  -3   1   3        221.61        252.91         7.91 o
  -2   1   3       1557.80       1568.53        12.56 o
  -1   1   3       3253.86       3366.20        23.13 o
   0   1   3      61994.62      56681.33       478.46 o
   1   1   3         18.68         16.67         2.09 o
   2   1   3         93.79         78.49         4.55 o
   3   1   3       1728.07       1865.99        30.72 o
   4   1   3       1022.80        847.58        24.58 o
   5   1   3       2436.72       2347.90        44.33 o
   6   1   3        203.20        220.86        18.65 o
   7   1   3         51.75         61.99        11.28 o
   8   1   3       1913.69       1985.98        62.45 o
   9   1   3      11487.68      11174.71       156.99 o
  10   1   3       1159.56       1088.76        51.91 o
  11   1   3        105.03        107.72        17.49 o
  12   1   3         35.27         36.89        13.52 o
  13   1   3        669.13        699.59        84.33 o
  14   1   3       1002.06       1011.56        60.35 o
 -15   2   3          8.70         11.45        13.53 o
 -14   2   3         45.97         42.04        11.39 o
 -13   2   3         88.42         75.77        12.08 o
 -12   2   3         40.60         52.77         9.96 o
 -11   2   3        532.28        492.21        31.84 o
 -10   2   3         65.32         85.17        13.63 o
  -9   2   3        609.42        660.07        32.87 o
  -8   2   3        220.98        273.10        19.71 o
  -7   2   3        139.51        155.43        23.08 o
  -6   2   3        294.51        280.49        18.56 o
  -5   2   3        273.71        307.04        24.88 o
  -4   2   3        456.19        443.42        28.21 o
  -3   2   3       3799.44       3865.47        37.39 o
  -2   2   3       2509.24       2421.16        36.35 o
  -1   2   3      11494.01      11581.39       111.17 o
   0   2   3       9553.63       9656.55        38.33 o
   1   2   3       2451.89       2609.44        30.48 o
   2   2   3         82.38         99.33         6.08 o
   3   2   3          8.18          1.53         2.63 o
   4   2   3       1617.95       1697.17        34.48 o
   5   2   3        249.25        289.42        15.82 o
   6   2   3         56.56         61.31         8.28 o
   7   2   3          3.47          4.47         6.51 o
   8   2   3        188.71        193.94        16.41 o
   9   2   3          0.00          1.66         5.39 o
  10   2   3        215.50        232.45        23.99 o
  11   2   3         80.09         76.07        15.05 o
  12   2   3         14.96         26.32        22.92 o
  13   2   3          3.36         15.70         9.40 o
 -15   3   3          2.12          4.81         5.98 o
 -14   3   3        392.52        423.20        29.31 o
 -13   3   3        801.33        797.74        38.01 o
 -12   3   3        278.14        263.73        21.16 o
 -11   3   3        223.85        234.34        26.50 o
 -10   3   3        366.32        327.73        23.99 o
  -9   3   3       1866.27       1837.43        52.36 o
  -8   3   3        972.93        938.15        34.08 o
  -7   3   3        253.07        234.45        13.43 o
  -6   3   3       3643.03       3768.98        53.33 o
  -5   3   3       5825.44       5733.12        73.30 o
  -4   3   3       8105.20       7558.76       150.53 o
  -3   3   3       5514.46       5696.72        62.49 o
  -2   3   3         89.18        103.04         6.73 o
  -1   3   3       1765.15       2260.01        30.39 o
   0   3   3      13530.66      13421.72        64.53 o
   1   3   3       1021.85       1099.35        25.69 o
   2   3   3       1041.91        997.79        18.47 o
   3   3   3         89.94        104.37         8.29 o
   4   3   3        140.53        187.73        11.94 o
   5   3   3        770.24        635.24        39.29 o
   6   3   3       2156.49       2193.59        80.35 o
   7   3   3        437.61        467.82        23.11 o
   8   3   3       1258.98       1237.99        39.42 o
   9   3   3       4010.68       3963.31       127.58 o
  10   3   3          6.95         17.98         7.15 o
  11   3   3        288.93        281.69        22.63 o
  12   3   3         85.63         82.45        21.41 o
  13   3   3        276.77        311.59        32.00 o
 -14   4   3          5.66         35.79        15.02 o
 -13   4   3          0.55         13.49        20.03 o
 -12   4   3          0.08         -2.09         4.36 o
 -11   4   3        530.61        539.99        30.91 o
 -10   4   3        171.48        163.93        15.85 o
  -9   4   3        234.82        264.02        18.14 o
  -8   4   3          0.36          3.75         7.15 o
  -7   4   3         19.44         49.41        10.17 o
  -6   4   3          0.86         22.55        13.98 o
  -5   4   3        148.99        140.42        22.24 o
  -4   4   3          1.65          4.33         3.28 o
  -3   4   3        654.11        653.87        31.33 o
  -2   4   3        305.48        311.15        12.55 o
  -1   4   3       1027.98       1104.19        30.45 o
   0   4   3       7497.94       7543.11        63.36 o
   1   4   3         12.66         14.35         4.70 o
   2   4   3          0.55          3.19         4.36 o
   3   4   3          0.32         -1.12         2.67 o
   4   4   3        650.22        713.09        31.15 o
   5   4   3         16.56         21.72         4.97 o
   6   4   3         10.18         16.12         5.80 o
   7   4   3         45.48         63.30        13.63 o
   8   4   3         29.62         34.43         7.53 o
   9   4   3          1.70         10.42         6.10 o
  10   4   3        270.93        301.56        22.06 o
  11   4   3         53.88         75.74        12.66 o
  12   4   3         47.01         51.46        11.53 o
 -13   5   3        583.05        576.46        46.71 o
 -12   5   3         62.24         81.86        19.70 o
 -11   5   3        730.79        815.92        51.19 o
 -10   5   3        310.94        295.49        40.44 o
  -9   5   3       2312.22       2304.51        76.26 o
  -8   5   3        172.78        219.36        31.48 o
  -7   5   3          1.29         21.26        16.12 o
  -6   5   3        495.56        473.73        45.06 o
  -5   5   3       2402.36       2287.22        47.39 o
  -4   5   3        772.42        661.66        26.06 o
  -3   5   3         98.67         99.83        19.89 o
  -2   5   3        408.16        394.55        13.80 o
  -1   5   3         11.16         22.61         6.41 o
   0   5   3       4644.47       4647.29        73.96 o
   1   5   3        690.60        699.36        27.11 o
   2   5   3        145.34        110.85        11.59 o
   3   5   3        314.97        317.20        24.15 o
   4   5   3        654.63        594.69        35.55 o
   5   5   3       1047.81       1053.06        66.68 o
   6   5   3        779.90        796.72        39.32 o
   7   5   3          5.89          6.45         4.42 o
   8   5   3        520.56        519.26        47.97 o
   9   5   3        961.54       1008.96        37.66 o
  10   5   3        146.57        171.98        22.94 o
  11   5   3         59.36         83.44        18.16 o
 -12   6   3         15.12         26.06        24.51 o
 -11   6   3        273.50        253.85        30.24 o
 -10   6   3         33.64         31.01        21.01 o
  -9   6   3         63.57         53.00        14.77 o
  -8   6   3        478.15        480.43        36.57 o
  -7   6   3         33.48         61.03        13.98 o
  -6   6   3        522.33        517.37        49.20 o
  -5   6   3         83.46        101.60        10.24 o
  -4   6   3        653.15        639.17        27.57 o
  -3   6   3        747.74        772.42        41.94 o
  -2   6   3         19.29         23.53         7.41 o
  -1   6   3        151.42        150.98        30.02 o
   0   6   3         15.97         21.95         4.76 o
   1   6   3        929.27        891.80        33.07 o
   2   6   3         73.57         88.44         9.39 o
   3   6   3        387.81        402.30        24.30 o
   4   6   3        171.33        166.63        15.07 o
   5   6   3        434.52        383.76        23.63 o
   6   6   3         92.09        102.63        15.79 o
   7   6   3        282.95        301.23        27.72 o
   8   6   3        366.12        378.75        31.96 o
   9   6   3          2.73          5.64         5.45 o
  10   6   3        572.72        523.16        40.89 o
 -10   7   3        102.97        106.93        20.12 o
  -9   7   3       1017.48       1039.72        41.14 o
  -8   7   3        216.40        223.52        27.18 o
  -7   7   3         42.73         36.62        17.73 o
  -6   7   3        353.51        365.40        36.05 o
  -5   7   3        933.38        906.92        41.30 o
  -4   7   3        165.67        190.51        16.33 o
  -3   7   3        167.01        167.83        21.79 o
  -2   7   3         59.95         70.74        22.91 o
  -1   7   3        207.66        192.42        32.24 o
   0   7   3       2370.80       2464.80        62.63 o
   1   7   3        695.82        686.04        26.35 o
   2   7   3        269.13        265.32        16.93 o
   3   7   3        601.41        554.29        30.60 o
   4   7   3        471.93        451.29        28.59 o
   5   7   3        453.57        458.38        24.58 o
   6   7   3        534.61        556.94        40.05 o
   7   7   3          1.00         15.15         9.92 o
   8   7   3        180.60        152.71        29.60 o
  -8   8   3        148.09        147.68        18.86 o
  -7   8   3         11.82         22.39        12.19 o
  -6   8   3        361.86        387.40        62.63 o
  -5   8   3        272.17        244.58        23.13 o
  -4   8   3         63.40         49.44        16.83 o
  -3   8   3        170.22        186.38        34.74 o
  -2   8   3          1.44          3.81        10.82 o
  -1   8   3        442.79        470.60        29.75 o
   0   8   3        175.89        170.93        27.77 o
   1   8   3         70.28         79.37        13.38 o
   2   8   3         13.63         19.64        12.08 o
   3   8   3        199.65        202.83        26.64 o
   4   8   3         74.02         69.06        14.43 o
   5   8   3         54.22         64.99        15.66 o
   6   8   3         43.30         35.89        10.02 o
  -3   9   3         23.84         15.42        15.25 o
  -2   9   3         97.64         95.33        17.46 o
  -1   9   3         27.71         66.17        13.34 o
   0   9   3        997.70       1044.76        47.57 o
   1   9   3         55.54         88.84        19.59 o
 -16   0   4        699.26        800.47        76.39 o
 -15   0   4         30.31         27.69        17.16 o
 -14   0   4        199.62        181.67        23.57 o
 -13   0   4       1667.34       1654.46        67.59 o
 -12   0   4        696.40        689.29        59.75 o
 -11   0   4         51.88        102.12        23.55 o
 -10   0   4          9.88         21.64        15.27 o
  -9   0   4       3551.00       3306.31       108.92 o
  -8   0   4       2378.73       2165.22        81.44 o
  -7   0   4       7934.80       7672.33       142.91 o
  -6   0   4          5.88         21.45         3.99 o
  -5   0   4       1236.50       1278.30        25.46 o
  -4   0   4      16522.77      16859.98       155.97 o
  -3   0   4      14471.85      13968.69       126.55 o
  -2   0   4       2560.41       2642.52        28.14 o
  -1   0   4          3.86          8.30         4.15 o
   0   0   4       1682.73       1842.29        35.95 o
   1   0   4       8603.58       8988.04       120.22 o
   2   0   4      11870.23      11801.40       148.29 o
   3   0   4       1204.21       1299.84        53.91 o
   4   0   4          1.56         20.63        10.78 o
   5   0   4       7355.51       7642.30       148.86 o
   6   0   4      10281.18      10234.38       185.19 o
   7   0   4       1697.33       1723.27        81.17 o
   8   0   4         52.13         27.98        12.72 o
   9   0   4          7.86         11.14        11.60 o
  10   0   4       2514.71       2241.81       107.63 o
  11   0   4        708.34        725.87        64.87 o
  12   0   4        540.85        644.66        64.10 o
  13   0   4          4.36          7.91        15.79 o
 -16   1   4          0.09         -0.72         5.98 o
 -15   1   4          2.93         12.76        15.70 o
 -14   1   4         38.36         45.09        13.53 o
 -13   1   4        200.96        218.54        33.64 o
 -12   1   4        318.71        327.81        28.40 o
 -11   1   4        132.04        138.13        18.29 o
 -10   1   4        127.26        122.97        16.52 o
  -9   1   4        530.70        544.56        31.66 o
  -8   1   4        200.38        195.37        17.70 o
  -7   1   4          0.01          2.06         3.58 o
  -6   1   4        250.65        318.12        19.40 o
  -5   1   4         34.10         27.81         4.40 o
  -4   1   4        162.32        140.37         7.69 o
  -3   1   4          5.03         10.46         2.00 o
  -2   1   4       1040.40       1082.15        13.72 o
  -1   1   4        217.72        221.75         6.50 o
   0   1   4       2807.33       2768.67        42.41 o
   1   1   4       5996.68       6109.55        56.33 o
   2   1   4         12.89         19.38         3.41 o
   3   1   4        794.30        869.20        31.09 o
   4   1   4        708.21        835.95        56.40 o
   5   1   4        662.95        742.25        32.97 o
   6   1   4         35.46         40.76         9.87 o
   7   1   4         47.93         72.65        13.50 o
   8   1   4          2.67          7.12        14.56 o
   9   1   4         68.60         89.58        15.58 o
  10   1   4          0.06          7.43        10.05 o
  11   1   4         75.04         72.51        16.12 o
  12   1   4         57.91         64.30        28.60 o
  13   1   4          0.11         10.03        18.94 o
 -15   2   4         10.80         14.97         8.71 o
 -14   2   4          6.58         13.61         7.72 o
 -13   2   4        216.45        235.86        20.87 o
 -12   2   4        280.37        323.36        27.90 o
 -11   2   4        525.46        520.13        33.01 o
 -10   2   4        121.56        123.25        16.59 o
  -9   2   4        434.25        490.34        44.30 o
  -8   2   4       1648.45       1636.21        75.52 o
  -7   2   4       6365.34       6118.02       138.06 o
  -6   2   4        943.18        965.50        33.57 o
  -5   2   4         55.78         59.73        11.45 o
  -4   2   4        241.55        201.35        14.82 o
  -3   2   4        954.06        848.03        21.85 o
  -2   2   4       1603.58       1647.46        30.40 o
  -1   2   4        523.93        452.68         9.86 o
   0   2   4       1431.46       1431.46        33.04 o
   1   2   4         64.88         34.67         2.65 o
   2   2   4       1408.21       1310.35        25.80 o
   3   2   4         11.70         26.74         3.65 o
   4   2   4         32.51         37.24         5.97 o
   5   2   4       1389.78       1310.86        34.53 o
   6   2   4       3829.62       4020.34        64.32 o
   7   2   4       1773.90       1722.33        45.28 o
   8   2   4        141.09        130.38        16.81 o
   9   2   4         23.99         22.00         9.90 o
  10   2   4        341.90        359.16        31.06 o
  11   2   4        285.93        287.00        28.91 o
  12   2   4        209.50        228.47        29.97 o
  13   2   4          4.95         14.52        11.43 o
 -15   3   4        132.10        121.59        17.05 o
 -14   3   4        170.86        153.97        29.32 o
 -13   3   4          8.14          4.64         7.84 o
 -12   3   4        305.15        284.33        25.34 o
 -11   3   4          4.42         14.01         7.57 o
 -10   3   4        451.59        443.21        27.44 o
  -9   3   4          2.42          6.72         5.40 o
  -8   3   4          1.81          8.32         3.39 o
  -7   3   4         70.64         79.97        11.58 o
  -6   3   4       1730.31       1575.07        65.40 o
  -5   3   4       1136.10       1053.06        35.45 o
  -4   3   4          1.82          2.78         2.72 o
  -3   3   4         77.50        123.14        10.99 o
  -2   3   4       2620.69       2743.24        29.14 o
  -1   3   4       1281.81       1407.04        23.92 o
   0   3   4         40.86         42.13         6.07 o
   1   3   4       3282.58       3437.35        45.73 o
   2   3   4       1253.68       1335.31        26.10 o
   3   3   4          4.77          4.22         3.69 o
   4   3   4        163.20        171.56        11.81 o
   5   3   4          2.73          7.23         4.10 o
   6   3   4          4.36          3.95         3.80 o
   7   3   4        301.99        310.54        19.56 o
   8   3   4         96.90        108.00        12.81 o
   9   3   4         10.65         10.08         7.01 o
  10   3   4         69.27         55.83        10.39 o
  11   3   4        200.92        201.05        28.64 o
  12   3   4        136.64        136.68        24.30 o
 -14   4   4          0.90         31.27        14.86 o
 -13   4   4        359.92        375.01        36.53 o
 -12   4   4        838.45        861.19        41.24 o
 -11   4   4       1288.55       1331.47        47.44 o
 -10   4   4        189.88        216.06        24.00 o
  -9   4   4          2.69          1.71         8.06 o
  -8   4   4       5354.65       5293.58       118.42 o
  -7   4   4       4202.40       3826.80       121.13 o
  -6   4   4        948.87        823.83        54.09 o
  -5   4   4         31.05         38.82         6.48 o
  -4   4   4         50.07         55.13         7.73 o
  -3   4   4       2184.41       2347.29        59.34 o
  -2   4   4       4943.06       5042.83        56.02 o
  -1   4   4        172.87        198.45        12.18 o
   0   4   4        240.30        229.55         8.81 o
   1   4   4       3907.35       3611.05        68.15 o
   2   4   4       1531.87       1595.76        39.72 o
   3   4   4        952.96        994.95        34.18 o
   4   4   4        461.99        490.47        26.08 o
   5   4   4       1172.61       1197.94        33.90 o
   6   4   4       3588.21       3447.58        60.80 o
   7   4   4       1760.51       1737.23        45.87 o
   8   4   4         14.99         19.03         7.17 o
   9   4   4         97.13         96.96        12.31 o
  10   4   4        387.03        369.71        24.90 o
  11   4   4       1121.36       1082.80        44.87 o
  12   4   4        154.94        164.34        23.23 o
 -13   5   4         49.67         63.25        15.69 o
 -12   5   4        120.46        212.41        38.06 o
 -11   5   4         46.70         58.38        23.25 o
 -10   5   4         35.50         20.13        14.22 o
  -9   5   4        395.85        470.87        35.38 o
  -8   5   4         24.31         44.71        16.20 o
  -7   5   4          3.18          2.66         5.82 o
  -6   5   4         23.56         51.15        11.55 o
  -5   5   4        239.11        281.74        18.11 o
  -4   5   4        762.01        710.10        28.33 o
  -3   5   4        103.39        113.75        14.70 o
  -2   5   4        957.70        960.57        31.90 o
  -1   5   4        104.98        126.17        10.47 o
   0   5   4       1197.69       1176.96        31.43 o
   1   5   4        808.32        855.59        24.85 o
   2   5   4        238.54        250.92        21.32 o
   3   5   4          5.37         10.61         4.58 o
   4   5   4        277.66        300.41        21.92 o
   5   5   4        274.32        274.42        22.34 o
   6   5   4         80.15         88.18        17.83 o
   7   5   4        234.28        218.81        16.65 o
   8   5   4         22.58         25.70         7.09 o
   9   5   4        133.77        146.30        15.60 o
  10   5   4          0.51         14.88         8.41 o
  11   5   4         67.62         93.69        24.16 o
 -12   6   4        460.02        482.09        42.75 o
 -11   6   4        281.02        281.72        43.26 o
 -10   6   4         13.49         12.25        11.47 o
  -9   6   4        388.76        391.33        34.08 o
  -8   6   4       2506.69       2548.46        81.38 o
  -7   6   4        330.16        326.33        29.17 o
  -6   6   4         36.55         57.56        14.95 o
  -5   6   4         10.38         16.07         5.35 o
  -4   6   4         32.06         47.63         9.17 o
  -3   6   4       1104.10       1167.19        51.58 o
  -2   6   4       1408.84       1376.86        48.88 o
  -1   6   4         71.55         66.66         9.47 o
   0   6   4        412.87        386.14        17.58 o
   1   6   4       2816.71       2809.31        49.18 o
   2   6   4        168.38        199.80        16.84 o
   3   6   4         22.82         41.89         8.95 o
   4   6   4          0.99          6.96         5.42 o
   5   6   4        131.81        164.28        18.41 o
   6   6   4       1067.39       1106.71        48.78 o
   7   6   4        121.70        127.17        18.17 o
   8   6   4        550.21        521.07        36.96 o
   9   6   4          1.52          1.05        16.19 o
 -10   7   4          1.06         17.34         9.31 o
  -9   7   4        375.96        398.37        29.65 o
  -8   7   4         29.55         39.85        17.77 o
  -7   7   4        306.56        329.08        31.91 o
  -6   7   4        222.21        185.64        24.30 o
  -5   7   4         78.10         71.43        11.29 o
  -4   7   4          9.88          4.91         5.11 o
  -3   7   4        257.87        241.71        37.97 o
  -2   7   4       1345.42       1330.45        87.88 o
  -1   7   4        313.03        295.46        19.25 o
   0   7   4        702.94        690.55        32.54 o
   1   7   4         13.05         15.66         6.32 o
   2   7   4          0.42          4.57         5.28 o
   3   7   4        175.02        166.68        17.20 o
   4   7   4        306.34        296.20        19.17 o
   5   7   4        236.63        226.28        19.47 o
   6   7   4          0.13          4.75         5.42 o
   7   7   4        551.29        565.91        38.68 o
   8   7   4         18.84         27.15        11.23 o
  -8   8   4       1053.61       1035.78       116.97 o
  -7   8   4        413.61        475.66        41.36 o
  -6   8   4         92.90        107.79        20.71 o
  -5   8   4        196.38        177.27        19.89 o
  -4   8   4         63.79         24.88        14.74 o
  -3   8   4        467.67        505.97        57.77 o
  -2   8   4        610.77        532.21        41.97 o
  -1   8   4        362.39        367.34        37.87 o
   0   8   4        184.97        170.25        42.30 o
   1   8   4        768.40        791.14        41.40 o
   2   8   4         31.20         27.92        12.60 o
   3   8   4        106.16         72.14        19.00 o
   4   8   4        195.64        202.30        20.64 o
   5   8   4        164.26        202.88        21.61 o
  -2   9   4         18.36         26.88        15.36 o
  -1   9   4        168.63        172.11        48.77 o
   0   9   4        156.20        155.88        26.16 o
 -16   1   5          6.22          0.74         7.02 o
 -15   1   5        463.03        496.19        33.14 o
 -14   1   5        105.07        116.51        16.04 o
 -13   1   5        710.68        614.92        51.49 o
 -12   1   5          7.68         11.82         7.65 o
 -11   1   5       2980.75       2948.74       121.79 o
 -10   1   5       1479.53       1387.19        53.01 o
  -9   1   5        156.87        152.58        28.46 o
  -8   1   5        278.04        279.90        21.40 o
  -7   1   5       1152.63       1084.12        38.18 o
  -6   1   5      19772.60      21016.48       205.40 o
  -5   1   5       1422.23       1385.29        30.64 o
  -4   1   5        329.37        300.84        12.14 o
  -3   1   5       2604.36       2554.00        30.92 o
  -2   1   5       3791.19       3739.83        20.00 o
  -1   1   5        176.64        133.16        10.22 o
   0   1   5          1.97         -1.84         3.69 o
   1   1   5        968.88       1053.11        21.79 o
   2   1   5       6073.20       6155.11        69.38 o
   3   1   5      13008.05      13687.06       161.43 o
   5   1   5         13.07         13.23         6.70 o
   6   1   5        671.65        726.57        36.66 o
   7   1   5       4961.67       4858.61       114.94 o
   8   1   5       3783.40       3668.66       110.71 o
   9   1   5         19.78         26.67        10.68 o
  10   1   5        651.49        713.01        75.04 o
  11   1   5         96.54        104.91        23.69 o
  12   1   5        761.63        821.69        52.64 o
  13   1   5        219.82        256.92        31.21 o
 -15   2   5         13.83         17.82        14.97 o
 -14   2   5         17.22         24.30        12.65 o
 -13   2   5         29.05         39.75        11.75 o
 -12   2   5        195.68        205.73        22.02 o
 -11   2   5        101.09         87.58        21.14 o
 -10   2   5        247.93        245.97        33.85 o
  -9   2   5        357.28        415.47        41.33 o
  -8   2   5        236.34        294.29        33.03 o
  -7   2   5        130.76        156.40        31.09 o
  -6   2   5         35.07         43.25         9.60 o
  -4   2   5        392.69        436.89        13.75 o
  -3   2   5       1907.62       1952.64        19.29 o
  -2   2   5        804.74        895.75        12.41 o
  -1   2   5         46.08         58.39         8.57 o
   0   2   5         90.07        109.64         8.93 o
   1   2   5        266.61        274.05        12.46 o
   2   2   5        531.73        516.43        16.79 o
   3   2   5         19.62         38.57         5.70 o
   4   2   5         15.93          9.30         7.77 o
   5   2   5        203.47        239.70        20.24 o
   6   2   5          4.58          9.09         6.08 o
   7   2   5         11.06          8.59         6.04 o
   8   2   5          0.89          7.69        13.06 o
   9   2   5        118.29        119.84        17.60 o
  10   2   5        240.32        258.64        27.09 o
  11   2   5          2.82         20.71         9.89 o
  12   2   5         14.79          3.62         7.78 o
 -15   3   5        669.34        689.22        38.36 o
 -14   3   5        648.58        678.19        42.84 o
 -13   3   5        441.65        412.33        31.82 o
 -12   3   5         38.52         46.36        11.12 o
 -11   3   5       2026.87       2073.93        63.29 o
 -10   3   5       2539.33       2475.83        64.79 o
  -9   3   5        328.31        358.38        40.06 o
  -8   3   5         11.11         25.22         6.71 o
  -7   3   5         54.18         35.32        11.48 o
  -6   3   5       7543.96       7498.28       140.73 o
  -5   3   5       2830.01       2936.18        46.72 o
  -4   3   5         44.98         53.47         5.13 o
  -3   3   5       3092.72       3651.75        40.08 o
  -2   3   5        233.66        235.06        11.63 o
  -1   3   5       2717.99       2679.07        34.62 o
   0   3   5       4685.08       4375.12        87.85 o
   1   3   5       1908.20       2000.46        34.65 o
   2   3   5        772.06        818.73        19.97 o
   3   3   5       4690.90       4670.20        53.27 o
   4   3   5        889.65        792.50        25.86 o
   5   3   5        629.12        635.89        24.98 o
   6   3   5         79.54         87.17        12.96 o
   7   3   5       2241.73       2086.29        51.45 o
   8   3   5       1684.23       1618.83        48.10 o
   9   3   5        453.81        452.85        33.95 o
  10   3   5        143.47        164.24        21.70 o
  11   3   5         11.35         34.84        11.29 o
  12   3   5        427.59        347.08        33.82 o
 -14   4   5         61.33         51.96        22.93 o
 -13   4   5        124.58        105.59        28.88 o
 -12   4   5        208.26        166.77        34.25 o
 -11   4   5        434.55        448.35        27.50 o
 -10   4   5         16.91         17.08         5.27 o
  -9   4   5         71.34         82.36         9.71 o
  -8   4   5         11.11         41.42        30.39 o
  -7   4   5        151.30        136.40        18.49 o
  -6   4   5        398.29        384.51        14.23 o
  -5   4   5         17.81         22.54         6.43 o
  -4   4   5        293.71        304.96        13.26 o
  -3   4   5        402.15        393.68        14.28 o
  -2   4   5        399.52        450.85        14.66 o
  -1   4   5          0.12          3.95         3.59 o
   0   4   5          0.08          4.76         2.37 o
   1   4   5         82.72         69.88         7.06 o
   2   4   5        231.68        226.29        15.22 o
   3   4   5         38.72         48.96        14.02 o
   4   4   5         24.96         21.79         5.11 o
   5   4   5         17.64         17.01         5.09 o
   6   4   5         12.71          9.35         8.77 o
   7   4   5         97.00         99.53        17.42 o
   8   4   5        112.85        103.65        12.83 o
   9   4   5         43.94         60.40        11.46 o
  10   4   5        279.78        316.26        23.90 o
  11   4   5          8.64         36.07        13.56 o
 -13   5   5          2.29         23.96        14.81 o
 -12   5   5        367.30        404.09        51.87 o
 -11   5   5        888.78       1019.17        79.57 o
 -10   5   5        266.68        308.66        29.18 o
  -9   5   5        323.54        286.36        27.52 o
  -8   5   5          8.87          5.36         6.86 o
  -7   5   5        737.77        717.32        38.61 o
  -6   5   5       3813.83       3658.46        58.55 o
  -5   5   5       1048.94       1073.91        35.56 o
  -4   5   5         85.52         97.91        15.08 o
  -3   5   5         19.34         71.33        18.64 o
  -2   5   5       1746.81       1709.17        33.63 o
  -1   5   5       1470.04       1471.30        45.61 o
   0   5   5        984.58        934.51        19.35 o
   1   5   5        316.81        336.11        19.93 o
   2   5   5        164.57        137.99        11.45 o
   3   5   5        609.54        576.09        36.39 o
   4   5   5         44.18         31.23         8.11 o
   5   5   5         34.02         27.61         7.36 o
   6   5   5          5.60         10.84         5.46 o
   7   5   5       2448.44       2412.89        56.22 o
   8   5   5        414.79        467.88        26.24 o
   9   5   5        235.42        266.08        20.59 o
  10   5   5         15.07         20.20         8.79 o
 -12   6   5        138.27        177.82        38.47 o
 -11   6   5         50.20         29.57        21.11 o
 -10   6   5         28.73         34.36        11.93 o
  -9   6   5        219.26        206.92        25.45 o
  -8   6   5          5.95         37.88        12.48 o
  -7   6   5         29.25         68.04        18.27 o
  -6   6   5        506.01        485.74        22.95 o
  -5   6   5        620.03        593.77        28.78 o
  -4   6   5          8.40         17.85         6.22 o
  -3   6   5        118.69        106.35        24.58 o
  -2   6   5         16.37         18.84         5.95 o
  -1   6   5        512.37        492.69        19.03 o
   0   6   5         10.27         18.91         5.08 o
   1   6   5       1043.32       1016.72        36.84 o
   2   6   5        450.42        443.04        25.85 o
   3   6   5        138.35        120.73        13.72 o
   4   6   5        449.66        424.83        36.27 o
   5   6   5         33.78         40.75        10.27 o
   6   6   5         96.67         99.61        15.16 o
   7   6   5          6.96          7.57        13.79 o
   8   6   5        250.02        232.49        24.66 o
   9   6   5        246.99        240.94        27.31 o
 -10   7   5         29.06         31.20         9.24 o
  -9   7   5         93.79         83.46        17.07 o
  -8   7   5        199.28        199.13        24.78 o
  -7   7   5        444.82        496.81        38.15 o
  -6   7   5       1395.10       1336.81        47.44 o
  -5   7   5        557.94        549.33        29.28 o
  -4   7   5        243.26        231.60        40.87 o
  -3   7   5         18.97         24.04        15.29 o
  -2   7   5        719.91        707.18        32.68 o
  -1   7   5        542.98        572.38        29.08 o
   0   7   5       1049.88       1024.28        38.54 o
   1   7   5        346.94        341.29        22.85 o
   2   7   5        135.12        128.72        26.00 o
   3   7   5        210.76        222.26        16.05 o
   4   7   5        115.97        134.57        14.31 o
   5   7   5         38.07         36.16        15.32 o
   6   7   5         23.40         88.02        24.65 o
   7   7   5       1272.34       1286.72        90.17 o
  -8   8   5          1.00         22.36        17.66 o
  -7   8   5        222.58        264.79        41.91 o
  -6   8   5         46.87         53.46        12.47 o
  -5   8   5        104.49        115.03        30.52 o
  -4   8   5          1.85          8.14        13.55 o
  -3   8   5          1.59         11.26         8.54 o
  -2   8   5        577.47        605.18        32.90 o
  -1   8   5         10.88         11.73         5.68 o
   0   8   5         59.96         74.90        17.75 o
   1   8   5        251.79        213.06        31.52 o
   2   8   5        482.17        513.97        42.54 o
   3   8   5          3.53         24.19        11.17 o
   4   8   5        151.07        147.27        24.60 o
   5   8   5         85.47         74.29        29.68 o
 -16   0   6         36.88         30.82         9.94 o
 -15   0   6        123.93        151.98        22.87 o
 -14   0   6       1200.63       1060.21        80.61 o
 -13   0   6        889.74        994.24        73.68 o
 -12   0   6        200.65        221.15        33.65 o
 -11   0   6         94.98         93.22        20.56 o
 -10   0   6       5841.50       5674.25       150.51 o
  -9   0   6       6381.52       6769.59       151.92 o
  -8   0   6        724.18        733.60        24.97 o
  -7   0   6        670.17        835.08        47.11 o
  -6   0   6       4132.98       4468.05        99.94 o
  -5   0   6       3629.22       3710.66        83.46 o
  -4   0   6        396.14        339.45        12.09 o
  -3   0   6          4.68          4.31         5.14 o
  -2   0   6        452.17        475.18        19.41 o
  -1   0   6      10478.80      10599.54       147.60 o
   0   0   6       3394.48       3029.42        81.54 o
   1   0   6        147.95         88.48        15.97 o
   2   0   6         69.49        121.10        18.50 o
   3   0   6       9658.35      10041.21       168.66 o
   4   0   6       4840.94       4646.55       121.24 o
   5   0   6       2232.33       2065.49        86.77 o
   6   0   6        176.03        192.11        27.78 o
   7   0   6         11.46          1.78         8.27 o
   8   0   6        505.67        613.29        55.50 o
   9   0   6       4896.05       4780.02       161.58 o
  10   0   6         25.97         42.38        19.09 o
  11   0   6         70.06        106.20        28.37 o
  12   0   6         51.58        101.56        29.11 o
 -16   1   6         20.73         12.32         7.25 o
 -15   1   6         82.98         82.55        17.51 o
 -14   1   6          9.93         -0.10         6.72 o
 -13   1   6          7.44         14.61        16.89 o
 -12   1   6          1.34          1.11         6.28 o
 -11   1   6         52.16         40.30        10.70 o
 -10   1   6        300.22        312.73        25.30 o
  -9   1   6          0.43          4.28         5.60 o
  -8   1   6          0.65          1.27         4.58 o
  -7   1   6          0.69          4.63         5.20 o
  -6   1   6       1627.91       1733.28        31.76 o
  -5   1   6       1124.27       1185.77        29.39 o
  -4   1   6        605.11        610.47        17.22 o
  -3   1   6        362.40        363.40         8.04 o
  -2   1   6       2700.05       2752.72        41.45 o
  -1   1   6        472.10        429.38        12.33 o
   0   1   6       1615.68       1708.46        92.35 o
   1   1   6          0.01         -2.22         3.74 o
   2   1   6         90.34         89.61         8.09 o
   3   1   6        299.03        344.44        36.22 o
   4   1   6         25.06         27.93         8.07 o
   5   1   6         44.55         33.57         8.59 o
   6   1   6         26.23          5.26        16.39 o
   7   1   6         72.51         91.80        15.10 o
   8   1   6         93.88         84.76        15.76 o
   9   1   6        306.57        345.54        59.44 o
  10   1   6        116.40        127.59        22.09 o
  11   1   6         72.47         40.35        13.44 o
  12   1   6        163.93        144.23        31.90 o
 -16   2   6         15.99         31.58        10.60 o
 -15   2   6         26.98         42.42        13.16 o
 -14   2   6        969.72        959.36        51.82 o
 -13   2   6       1508.77       1443.10        61.00 o
 -12   2   6        282.26        283.12        39.07 o
 -11   2   6          5.41         -5.63         8.31 o
 -10   2   6        600.16        622.77        53.31 o
  -9   2   6       4030.03       4048.90       126.95 o
  -8   2   6       1376.49       1432.84        71.99 o
  -7   2   6       1248.66       1416.00        42.20 o
  -6   2   6          5.13         19.50         7.25 o
  -5   2   6        450.63        429.85        33.77 o
  -4   2   6       1235.77       1071.78        16.98 o
  -3   2   6       1225.30       1372.14        19.73 o
  -2   2   6        113.17        134.60         8.48 o
  -1   2   6        282.54        220.17        21.02 o
   0   2   6       6252.28       6209.00        78.34 o
   1   2   6       1896.62       1907.00        35.65 o
   2   2   6        520.68        525.54        17.76 o
   3   2   6       1827.42       1898.48        53.00 o
   4   2   6        685.60        609.47        31.72 o
   5   2   6       1731.00       1654.61        68.38 o
   6   2   6        359.11        290.27        24.91 o
   7   2   6        195.64        224.44        22.67 o
   8   2   6         28.80         22.55        13.81 o
   9   2   6       2019.87       1940.55        82.03 o
  10   2   6          1.66         21.50        12.45 o
  11   2   6         81.16         68.73        15.44 o
  12   2   6          1.50         26.83        14.54 o
 -15   3   6          8.14         21.31        10.63 o
 -14   3   6          3.79          0.79         7.90 o
 -13   3   6         65.08         35.71        17.75 o
 -12   3   6        132.49        139.43        24.25 o
 -11   3   6         77.13        107.50        25.37 o
 -10   3   6        339.78        310.79        40.36 o
  -9   3   6         28.61         31.08         9.41 o
  -8   3   6        882.75        824.36        54.94 o
  -7   3   6       2973.81       3109.05        92.73 o
  -5   3   6         24.75         16.20         5.86 o
  -4   3   6         22.16         11.90         2.01 o
  -3   3   6       2066.90       2036.50        29.61 o
  -2   3   6        256.09        226.11         8.48 o
  -1   3   6       1087.18       1118.37        23.84 o
   0   3   6       2904.89       2932.07        82.12 o
   1   3   6        256.60        250.95        11.51 o
   2   3   6        196.01        176.73         7.64 o
   3   3   6          1.69          4.30         2.45 o
   4   3   6          2.30          9.43         3.94 o
   5   3   6        226.32        203.51        32.06 o
   6   3   6        876.29        833.77        41.51 o
   7   3   6        291.57        301.13        39.07 o
   8   3   6         32.48         60.27        13.04 o
   9   3   6        424.87        455.50        35.20 o
  10   3   6       1219.75       1182.22        72.59 o
  11   3   6         32.90         47.75        15.85 o
 -14   4   6        676.29        728.63        73.55 o
 -13   4   6        976.59       1027.73        83.05 o
 -12   4   6         27.03         54.88        24.18 o
 -11   4   6        417.05        510.60        57.01 o
 -10   4   6         21.75         40.58         9.16 o
  -9   4   6       3614.15       3539.88       120.90 o
  -8   4   6       1803.29       1854.33        83.84 o
  -7   4   6        128.42        144.77        24.74 o
  -6   4   6        188.05        189.11         9.95 o
  -5   4   6       2314.91       2271.91        45.99 o
  -4   4   6       2918.87       2642.52        37.88 o
  -3   4   6       1357.88       1445.67        31.12 o
  -2   4   6        180.33        192.68        12.59 o
  -1   4   6        340.32        400.00        13.18 o
   0   4   6       9904.41       9975.42        70.29 o
   1   4   6        872.07        915.95        25.91 o
   2   4   6        166.13        161.66        12.53 o
   3   4   6        453.60        424.84        22.00 o
   4   4   6       1255.92       1190.03        33.65 o
   5   4   6       2382.75       2294.93        49.81 o
   6   4   6        896.50        864.45        32.43 o
   7   4   6         87.69         75.23        10.73 o
   8   4   6         96.05        121.67        13.87 o
   9   4   6       1639.75       1670.19        67.18 o
  10   4   6        151.11        148.82        26.21 o
  11   4   6        106.40         84.42        17.23 o
 -13   5   6          0.57         -4.28        12.87 o
 -12   5   6         11.98         16.47        15.93 o
 -11   5   6        209.14        200.91        36.02 o
 -10   5   6        483.96        477.17        38.39 o
  -9   5   6         28.39         38.59        16.83 o
  -8   5   6        419.60        442.64        30.57 o
  -7   5   6        226.34        282.72        23.94 o
  -6   5   6        166.74        164.26        14.85 o
  -5   5   6         97.66         94.57        11.10 o
  -4   5   6          9.48         20.96         6.87 o
  -3   5   6         13.09         14.33         7.68 o
  -2   5   6        188.98        183.73        20.31 o
  -1   5   6          0.51          1.99         2.99 o
   0   5   6       1391.03       1314.66        38.39 o
   1   5   6          2.08          9.31         5.32 o
   2   5   6        388.58        369.13        20.43 o
   3   5   6        465.28        451.62        24.49 o
   4   5   6        129.54        127.07        14.19 o
   5   5   6         95.21         95.45        13.18 o
   6   5   6        160.26        172.49        18.93 o
   7   5   6         22.88         31.80         8.24 o
   8   5   6        118.65        127.02        14.78 o
   9   5   6        226.18        243.34        20.45 o
  10   5   6        433.14        519.77        62.95 o
 -12   6   6          3.83          4.96         9.10 o
 -11   6   6       1013.85       1021.59        57.62 o
 -10   6   6        173.80        137.03        21.19 o
  -9   6   6       1386.94       1287.76        57.85 o
  -8   6   6        747.34        769.43        47.59 o
  -7   6   6         39.11         38.91        11.25 o
  -6   6   6        500.02        460.89        25.94 o
  -5   6   6       1392.72       1261.81        42.54 o
  -4   6   6        701.43        607.54        37.27 o
  -3   6   6        125.14        140.36        18.19 o
  -2   6   6         58.22         65.51         6.44 o
  -1   6   6        460.54        424.57        18.45 o
   0   6   6       4382.78       4350.52        89.82 o
   1   6   6          1.78         12.96         5.74 o
   2   6   6        138.69        167.42        12.64 o
   3   6   6         58.46         58.59        13.38 o
   4   6   6        737.15        752.81        35.66 o
   5   6   6        687.97        674.46        35.68 o
   6   6   6        414.13        362.50        27.69 o
   7   6   6         51.92         45.89        22.11 o
   8   6   6        198.93        255.51        42.31 o
 -10   7   6         11.45         27.17         8.23 o
  -9   7   6         58.54         68.68        15.04 o
  -8   7   6        922.98        923.82        66.01 o
  -7   7   6         38.74         27.12        25.51 o
  -6   7   6         91.47         86.64        12.73 o
  -5   7   6         28.62         41.87        11.57 o
  -4   7   6         73.45         79.51        15.76 o
  -3   7   6          0.87         14.47         9.74 o
  -2   7   6         57.67         44.85         7.57 o
  -1   7   6         78.40         94.47        11.78 o
   0   7   6        121.84        109.70        18.49 o
   1   7   6        341.16        307.14        22.16 o
   2   7   6          2.84          3.05         5.00 o
   3   7   6         18.70         23.22        10.35 o
   4   7   6         51.41         46.90        13.56 o
   5   7   6        649.72        652.47        60.38 o
   6   7   6        344.32        330.45        45.21 o
  -7   8   6         52.01         63.28        37.50 o
  -6   8   6        128.77        105.98        32.17 o
  -5   8   6        391.76        350.39        51.41 o
  -4   8   6        330.97        320.29        24.86 o
  -3   8   6        358.47        329.11        33.75 o
  -2   8   6        298.11        339.04        33.52 o
  -1   8   6          5.76          3.19         7.18 o
   0   8   6       2076.23       2135.65        84.91 o
   1   8   6        195.37        195.83        70.98 o
   2   8   6          1.17         12.77        14.21 o
   3   8   6         76.45         79.92        19.15 o
   4   8   6        175.21        122.44        32.87 o
 -16   1   7        401.84        444.40        39.72 o
 -15   1   7         30.08         45.04        22.72 o
 -14   1   7        396.33        379.54        41.26 o
 -13   1   7       2684.92       2506.46       136.57 o
 -12   1   7       1108.23       1260.62        56.04 o
 -11   1   7        375.37        384.48        29.94 o
 -10   1   7        144.92        136.15        18.97 o
  -9   1   7         18.48         14.80         4.38 o
  -8   1   7       2096.24       2001.73        29.92 o
  -7   1   7       2137.56       1990.55        60.51 o
  -6   1   7        208.40        209.80        10.18 o
  -5   1   7        191.96        254.10        17.51 o
  -4   1   7        397.56        319.70        11.98 o
  -3   1   7         15.64          7.36         2.64 o
  -2   1   7       2594.50       2761.77        44.60 o
  -1   1   7       1042.97       1063.15        22.11 o
   0   1   7       3024.67       2945.33        62.10 o
   1   1   7       3835.48       4092.63       132.01 o
   2   1   7       7367.28       7417.22       166.68 o
   3   1   7         17.22         58.58        15.38 o
   4   1   7         31.39         22.33         8.06 o
   5   1   7        635.36        591.55        34.02 o
   6   1   7       2659.13       2584.18       116.59 o
   7   1   7       1263.78       1226.59        54.20 o
   8   1   7          7.87         27.29        10.96 o
   9   1   7         26.36         35.09        13.03 o
  10   1   7        608.02        655.42        45.37 o
  11   1   7        454.14        528.36        55.53 o
 -16   2   7         28.63         47.26        14.81 o
 -15   2   7         22.86         58.91        15.45 o
 -14   2   7          9.22         18.71        17.55 o
 -13   2   7         39.95         54.63        20.90 o
 -12   2   7         15.51         16.77        12.07 o
 -11   2   7        230.82        290.67        39.02 o
 -10   2   7        112.12        137.46        25.62 o
  -9   2   7       1563.55       1543.35        53.25 o
  -8   2   7        798.08        831.24        27.53 o
  -7   2   7        136.47        129.84        12.28 o
  -6   2   7        318.22        262.59        15.00 o
  -5   2   7        102.59        116.80         5.53 o
  -4   2   7       1210.09       1450.93        30.14 o
  -3   2   7        335.39        391.62        13.12 o
  -2   2   7        780.17        826.35        21.44 o
  -1   2   7         76.08         76.70         9.53 o
   0   2   7         70.80         67.23         8.89 o
   1   2   7         68.64         60.62         5.41 o
   2   2   7        136.77        167.27        26.66 o
   3   2   7        658.70        615.43        32.43 o
   4   2   7         79.61         74.11        12.34 o
   5   2   7         13.83         20.96         8.45 o
   6   2   7          1.42          9.91         7.75 o
   7   2   7        138.69        145.85        19.14 o
   8   2   7        115.65        104.02        17.70 o
   9   2   7         42.28         43.54        12.36 o
  10   2   7         95.59         90.92        26.92 o
  11   2   7        207.73        168.70        31.13 o
 -15   3   7         12.99          8.97        12.76 o
 -14   3   7          1.75         25.88        11.37 o
 -13   3   7        909.04        872.56        46.40 o
 -12   3   7       1475.85       1498.66        93.45 o
 -11   3   7        662.68        619.99        58.09 o
 -10   3   7          3.75         12.95        12.13 o
  -9   3   7        876.57        864.76        39.83 o
  -8   3   7       2447.62       2251.37        81.00 o
  -7   3   7       5348.32       5237.60       120.47 o
  -6   3   7       1339.82       1270.02        38.41 o
  -5   3   7        152.88        139.91         8.73 o
  -4   3   7         42.79         36.49         5.95 o
  -3   3   7       1659.50       1594.70        24.30 o
  -2   3   7       5631.62       5533.65        81.92 o
  -1   3   7        845.10        839.87        44.61 o
   0   3   7         25.05         46.59        11.89 o
   1   3   7       4222.39       4106.72       109.55 o
   2   3   7       2692.81       2653.72        45.55 o
   3   3   7        147.87        117.36        10.15 o
   4   3   7        441.01        419.08        52.84 o
   5   3   7          2.71         14.52         8.85 o
   6   3   7       1672.71       1682.46        61.24 o
   7   3   7       2114.84       2025.32        70.25 o
   8   3   7         17.83         33.69        11.91 o
   9   3   7          4.60         24.58        11.02 o
  10   3   7        323.51        371.32        34.45 o
  11   3   7        423.16        413.00        37.90 o
 -14   4   7         22.51         33.90        19.86 o
 -13   4   7        190.78        233.70        40.84 o
 -12   4   7          5.84         -5.40         9.07 o
 -11   4   7        163.04        154.46        21.99 o
 -10   4   7        450.16        470.39        38.52 o
  -9   4   7        746.38        736.35        40.27 o
  -8   4   7        599.13        627.47        48.06 o
  -7   4   7        157.48        154.63        10.72 o
  -6   4   7        604.95        562.06        22.35 o
  -5   4   7          2.90          9.15         2.92 o
  -4   4   7       1410.59       1393.30        29.29 o
  -3   4   7       1742.49       1877.24        35.81 o
  -2   4   7         11.18         11.61         1.82 o
  -1   4   7          3.82          0.18         3.25 o
   0   4   7        720.11        711.17        44.77 o
   1   4   7        517.48        537.61        32.95 o
   2   4   7        163.18        146.47        11.41 o
   3   4   7        406.76        420.84        21.66 o
   4   4   7        308.27        329.40        18.00 o
   5   4   7          0.45         -4.81         5.11 o
   6   4   7          0.10          5.83         8.13 o
   7   4   7        319.75        320.76        28.54 o
   8   4   7         24.71         31.93        11.23 o
   9   4   7         29.86         31.38        13.06 o
  10   4   7        101.27        144.65        22.71 o
 -13   5   7        756.49        737.83        74.31 o
 -12   5   7       1455.87       1408.34        98.22 o
 -11   5   7        549.88        519.12        39.03 o
 -10   5   7         17.05         16.46         7.27 o
  -9   5   7        203.99        182.86        24.98 o
  -8   5   7       2910.98       2739.69        74.11 o
  -7   5   7       1784.07       1772.40        47.58 o
  -6   5   7         77.47         89.83        11.22 o
  -5   5   7          8.28         -0.05         4.09 o
  -4   5   7        108.00        123.17        12.82 o
  -3   5   7        483.62        501.22        29.54 o
  -2   5   7        200.53        220.19        11.17 o
  -1   5   7          7.52         21.72         5.94 o
   0   5   7        133.85        135.74        10.95 o
   1   5   7       7858.98       7727.21        79.49 o
   2   5   7        110.07        129.95        11.82 o
   3   5   7         52.98         72.18         9.88 o
   4   5   7         17.17         31.00         7.55 o
   5   5   7        277.85        291.53        22.72 o
   6   5   7       1544.59       1506.66       141.22 o
   7   5   7        780.31        719.88        32.63 o
   8   5   7         18.66         24.50        12.74 o
   9   5   7         17.34         20.99        12.48 o
 -12   6   7        129.18        113.18        31.25 o
 -11   6   7         57.30         93.55        14.45 o
 -10   6   7         14.38         19.03         8.93 o
  -9   6   7        178.14        162.37        39.60 o
  -8   6   7        135.04        146.46        19.02 o
  -7   6   7        272.19        264.60        20.03 o
  -6   6   7         54.82         53.95        10.24 o
  -5   6   7        115.20        105.44        16.83 o
  -4   6   7        104.65         96.79        15.71 o
  -3   6   7         11.26         12.41         8.85 o
  -2   6   7        138.55        132.36         9.22 o
  -1   6   7         95.32         96.95        11.28 o
   0   6   7        266.11        287.70        20.04 o
   1   6   7         49.17         70.96        11.39 o
   2   6   7        112.38        123.16        18.03 o
   3   6   7        188.01        201.03        29.84 o
   4   6   7          0.01         23.28        13.48 o
   5   6   7          4.84         23.22        14.76 o
   6   6   7         64.99         41.02        18.59 o
   7   6   7        309.26        313.75        46.20 o
   8   6   7         16.31         10.92        17.35 o
 -10   7   7         22.55         23.63         8.46 o
  -9   7   7        134.53        101.66        18.41 o
  -8   7   7        989.46       1036.44        54.53 o
  -7   7   7        885.57        834.31        37.49 o
  -6   7   7        331.55        324.97        29.44 o
  -5   7   7        201.41        215.93        25.56 o
  -4   7   7        124.95        119.13        15.18 o
  -3   7   7        283.85        307.85        29.71 o
  -2   7   7         87.40         93.97        14.23 o
  -1   7   7         71.95         67.55        22.81 o
   0   7   7        122.78        128.30        20.74 o
   1   7   7       3036.81       2835.52        68.47 o
   2   7   7         17.67          8.62         7.46 o
   3   7   7         35.94         50.30        31.60 o
   4   7   7         11.80         18.85         9.69 o
   5   7   7        121.21        102.14        25.31 o
   6   7   7        814.18        970.13        78.14 o
  -7   8   7         16.85         27.78        15.16 o
  -6   8   7         39.39         56.38        23.39 o
  -5   8   7         47.64         59.81        13.46 o
  -4   8   7        163.08        186.24        19.81 o
  -3   8   7         32.32         40.24        12.51 o
  -2   8   7         22.37         17.66        20.78 o
  -1   8   7        213.19        177.42        20.55 o
   0   8   7        187.69        158.39        33.06 o
   1   8   7         31.29         52.21        23.11 o
   2   8   7          0.03         20.91        12.78 o
   3   8   7         66.66         76.63        27.75 o
 -16   0   8        195.88        194.62        38.12 o
 -15   0   8        699.49        679.50        68.15 o
 -14   0   8        242.43        289.08        42.59 o
 -13   0   8       1126.98        862.95        68.28 o
 -12   0   8         60.05        106.65        23.15 o
 -11   0   8       1415.95       1490.79        80.48 o
 -10   0   8       1001.75        946.44        61.45 o
  -9   0   8         82.60         78.13        16.99 o
  -8   0   8         46.91         75.03        16.23 o
  -7   0   8         52.14         51.10        11.99 o
  -6   0   8        817.72        835.43        21.10 o
  -5   0   8        194.67        171.30        19.14 o
  -4   0   8       1404.12       1397.57        63.69 o
  -3   0   8         10.09         20.03         9.79 o
  -2   0   8      15497.75      15778.76       152.80 o
  -1   0   8       2983.53       2727.12        88.06 o
   0   0   8        250.02        267.40        28.28 o
   1   0   8       2219.14       2099.46        81.43 o
   2   0   8       3705.58       3682.56       111.87 o
   3   0   8       7693.84       8146.13       173.09 o
   4   0   8        140.62        185.42        27.79 o
   5   0   8        108.98        109.31        22.95 o
   6   0   8         25.84          3.39         7.16 o
   7   0   8       1285.08       1351.61        83.14 o
   8   0   8        220.70        209.21        35.71 o
   9   0   8          8.55         30.39        15.89 o
  10   0   8        148.12        184.51        35.69 o
  11   0   8        583.44        575.56        64.00 o
 -16   1   8         37.19         66.66        26.71 o
 -15   1   8          1.64         12.39        10.73 o
 -14   1   8          0.04         12.04         9.77 o
 -13   1   8        208.54        225.77        26.59 o
 -12   1   8         49.21         81.75        15.36 o
 -11   1   8         51.39         52.11        12.28 o
 -10   1   8         10.26          5.18         4.34 o
  -9   1   8        240.51        265.61        42.60 o
  -8   1   8        384.08        421.42        25.75 o
  -7   1   8         70.13         75.98         7.07 o
  -6   1   8        141.44        145.81        11.01 o
  -5   1   8         36.83         42.20        12.49 o
  -4   1   8        283.46        254.61         8.31 o
  -3   1   8        715.29        729.66        16.03 o
  -2   1   8         28.92         33.85         7.70 o
  -1   1   8         26.41         31.83         4.82 o
   0   1   8          5.42          3.01         6.87 o
   1   1   8        424.86        422.04        26.09 o
   2   1   8        694.93        649.98        58.54 o
   3   1   8        443.78        453.46        29.07 o
   4   1   8          1.00          3.78         6.95 o
   5   1   8        175.94        176.91        19.78 o
   6   1   8        324.82        304.51        27.34 o
   7   1   8         39.13         58.32        14.29 o
   8   1   8         73.67         61.82        15.58 o
   9   1   8         11.94          7.58         7.67 o
  10   1   8          4.66         13.55         9.74 o
  11   1   8         49.56         59.12        16.82 o
 -16   2   8         62.18         68.16        15.88 o
 -15   2   8        898.58       1068.32        87.16 o
 -14   2   8        413.52        408.51        51.97 o
 -13   2   8        393.11        455.02        52.41 o
 -12   2   8          1.33         10.55        13.28 o
 -11   2   8       1880.16       1973.14        99.66 o
 -10   2   8       2705.91       2563.59        72.26 o
  -9   2   8        118.36        117.05        15.11 o
  -8   2   8          2.15          8.37         4.33 o
  -7   2   8          4.72          5.40         3.79 o
  -6   2   8       4963.19       5036.60        49.97 o
  -5   2   8       2685.77       2759.37        45.88 o
  -4   2   8        798.60        860.14        16.92 o
  -3   2   8        783.77        940.11        23.18 o
  -2   2   8       4675.73       4457.93       107.27 o
  -1   2   8       2752.79       2583.77        62.06 o
   0   2   8        263.86        269.55        18.49 o
   1   2   8          9.88         11.43         3.48 o
   2   2   8        348.22        362.36        16.32 o
   3   2   8       5673.52       5824.16       104.33 o
   4   2   8        436.90        357.91        27.52 o
   5   2   8          1.60          5.60         6.59 o
   6   2   8        145.70        116.20        17.87 o
   7   2   8       1051.97       1042.11        61.41 o
   8   2   8        789.53        795.07        47.58 o
   9   2   8        302.29        287.90        33.16 o
  10   2   8         39.71         49.71        15.36 o
  11   2   8        107.74        140.70        24.54 o
 -15   3   8         15.41         34.16        12.45 o
 -14   3   8        377.21        380.73        33.05 o
 -13   3   8         13.81         29.67        20.25 o
 -12   3   8        293.64        290.77        43.19 o
 -11   3   8         29.65         40.60        17.37 o
 -10   3   8        224.77        238.12        35.56 o
  -9   3   8        211.88        217.64        20.38 o
  -8   3   8        172.34        231.13        26.35 o
  -7   3   8         49.83         69.07        18.52 o
  -6   3   8        350.28        367.71        13.68 o
  -5   3   8         69.97         85.41        10.03 o
  -4   3   8         55.14         58.72         8.99 o
  -3   3   8        293.49        337.72        23.42 o
  -2   3   8         40.68         30.48         6.31 o
  -1   3   8        427.19        436.76        35.10 o
   0   3   8       2307.10       2242.55        82.23 o
   1   3   8        792.85        840.36        56.65 o
   2   3   8          0.89          1.61         2.20 o
   3   3   8         60.40         69.28         8.36 o
   4   3   8       1452.19       1458.10        67.39 o
   5   3   8        546.34        528.74        63.34 o
   6   3   8          0.31          4.50         6.84 o
   7   3   8          0.08         -2.96         7.62 o
   8   3   8        131.70         89.00        17.20 o
   9   3   8         37.18         59.54        26.07 o
  10   3   8        113.57        105.31        19.63 o
 -14   4   8        195.70        262.69        45.17 o
 -13   4   8          7.59         37.40        20.05 o
 -12   4   8         72.35         69.62        23.96 o
 -11   4   8       1797.02       1755.80       102.34 o
 -10   4   8       1145.86       1111.51        50.79 o
  -9   4   8          2.09          5.02         9.87 o
  -8   4   8         13.08         10.67         8.38 o
  -7   4   8          7.61          3.35         4.53 o
  -6   4   8       4664.74       4675.85        58.00 o
  -5   4   8       1322.18       1411.03        38.92 o
  -4   4   8        128.10        136.86         8.28 o
  -3   4   8         23.71          8.52         2.31 o
  -2   4   8       1560.11       1558.59        48.56 o
  -1   4   8       1610.79       1585.85        61.62 o
   0   4   8        349.36        333.89        32.78 o
   1   4   8          1.02         -1.86         6.06 o
   2   4   8        269.46        282.09        33.36 o
   3   4   8       2493.59       2704.39       107.94 o
   4   4   8        591.73        569.99        35.13 o
   5   4   8          7.02         17.44         9.84 o
   6   4   8         39.17         50.95        12.97 o
   7   4   8       1102.58        993.95        85.72 o
   8   4   8        887.82        793.87        48.29 o
   9   4   8        468.85        461.14        38.74 o
 -13   5   8          7.63         42.12        23.24 o
 -12   5   8         22.38         48.42        21.71 o
 -11   5   8          3.40          1.17        15.65 o
 -10   5   8          0.99         10.38         6.47 o
  -9   5   8          2.73         27.20         9.93 o
  -8   5   8          0.23         12.56         6.94 o
  -7   5   8         76.27         75.59        12.31 o
  -6   5   8        383.74        422.44        19.74 o
  -5   5   8        129.56        112.89        12.45 o
  -4   5   8        380.97        392.23        33.07 o
  -3   5   8        705.98        651.92        17.86 o
  -2   5   8        360.85        353.00        21.77 o
  -1   5   8          0.07          0.90         4.97 o
   0   5   8        287.90        307.91        28.08 o
   1   5   8         30.53         25.59        12.38 o
   2   5   8        185.13        165.23        26.65 o
   3   5   8         25.14         39.70        14.24 o
   4   5   8        357.79        358.79        42.87 o
   5   5   8         62.08         57.51        19.47 o
   6   5   8         78.62        108.46        26.99 o
   7   5   8        115.08        133.57        19.43 o
   8   5   8        179.69        151.63        21.30 o
 -12   6   8        313.75        301.23        30.56 o
 -11   6   8        986.60       1054.59        54.45 o
 -10   6   8        302.47        278.21        27.06 o
  -9   6   8         11.57          7.88         5.90 o
  -8   6   8         51.70         26.89         9.11 o
  -7   6   8         10.45          8.73         5.26 o
  -6   6   8       1537.94       1523.87        48.26 o
  -5   6   8        338.46        371.70        24.35 o
  -4   6   8        185.89        204.61        22.39 o
  -3   6   8        571.13        539.71        42.17 o
  -2   6   8        413.99        444.65        21.31 o
  -1   6   8        296.49        314.48        20.60 o
   0   6   8        432.45        443.38        31.16 o
   1   6   8        251.77        260.41        38.86 o
   2   6   8        299.11        323.03        38.34 o
   3   6   8        628.19        699.54        58.84 o
   4   6   8        111.05        153.49        29.61 o
   5   6   8         13.74         15.75        13.12 o
   6   6   8          1.62          2.79         7.89 o
   7   6   8        546.23        509.24        59.53 o
 -10   7   8          3.39          8.37        10.00 o
  -9   7   8        124.47        107.64        18.69 o
  -8   7   8         42.21         63.71        13.98 o
  -7   7   8         14.09         23.29        10.56 o
  -6   7   8        184.26        207.64        19.49 o
  -5   7   8        135.24        170.16        17.93 o
  -4   7   8          0.02          8.13         5.83 o
  -3   7   8          0.43          4.95         6.58 o
  -2   7   8          1.97         19.11         8.19 o
  -1   7   8        229.13        224.87        40.28 o
   0   7   8        320.64        316.54        31.53 o
   1   7   8        110.46        124.39        18.56 o
   2   7   8        150.34        146.45        20.16 o
   3   7   8        108.93        102.71        18.77 o
   4   7   8        169.64        160.39        31.20 o
   5   7   8         59.57         62.41        19.60 o
  -6   8   8        813.33        873.32        41.65 o
  -5   8   8        292.03        319.16        27.15 o
  -4   8   8        167.67        162.93        19.15 o
  -3   8   8         17.98         23.61        10.69 o
  -2   8   8          3.91          6.85         6.19 o
  -1   8   8          6.61         36.18        11.60 o
   0   8   8        223.35        217.63        28.82 o
   1   8   8        170.85        255.08        45.44 o
 -16   1   9         10.17          4.08         8.77 o
 -15   1   9        116.51        162.52        24.39 o
 -14   1   9       1266.44       1287.06        62.28 o
 -13   1   9       1612.74       1548.56        78.05 o
 -12   1   9        175.54        171.33        21.40 o
 -11   1   9          2.32         -5.12         6.02 o
 -10   1   9        130.78         92.87        14.22 o
  -9   1   9        848.29        870.01        39.40 o
  -8   1   9       1076.89       1026.79        48.08 o
  -7   1   9        344.04        350.99        12.76 o
  -6   1   9       1250.89       1208.19        50.34 o
  -5   1   9       2424.06       2483.20       149.90 o
  -4   1   9        710.44        654.32        14.06 o
  -3   1   9       1596.28       1541.60        29.94 o
  -2   1   9       1213.11       1209.38        27.55 o
  -1   1   9       6628.05       7079.03        68.04 o
   0   1   9       3942.62       3824.15        81.05 o
   1   1   9        593.51        550.48        31.68 o
   2   1   9        419.12        417.24        28.57 o
   3   1   9         35.82         45.77        10.56 o
   4   1   9        151.48        151.74        19.63 o
   5   1   9        529.86        583.83        37.56 o
   6   1   9        457.94        401.00        32.64 o
   7   1   9         39.48         32.06        11.11 o
   8   1   9        294.60        360.15        66.96 o
   9   1   9        622.12        630.36        46.28 o
  10   1   9        391.87        412.07        38.92 o
 -15   2   9         21.62         52.66        23.59 o
 -14   2   9          0.08         47.57        23.34 o
 -13   2   9         75.23         94.36        24.77 o
 -12   2   9          1.14          2.26        10.79 o
 -11   2   9        349.56        338.54        28.06 o
 -10   2   9        792.48        817.57        40.74 o
  -9   2   9          1.19          0.39         3.52 o
  -8   2   9        286.72        279.18        16.00 o
  -7   2   9        240.87        254.05        12.20 o
  -6   2   9        148.56        114.03        12.05 o
  -5   2   9          2.19         18.08         6.15 o
  -4   2   9        148.62        132.16        11.20 o
  -3   2   9        220.34        190.00         7.27 o
  -2   2   9         43.86         69.38        15.86 o
  -1   2   9        950.14        937.81        42.39 o
   0   2   9        298.95        288.37         9.08 o
   1   2   9        300.00        299.35        12.06 o
   2   2   9          3.65          4.80         4.59 o
   3   2   9        473.53        537.34        33.78 o
   4   2   9          2.39          6.70         9.26 o
   5   2   9        247.30        244.18        24.73 o
   6   2   9        211.44        196.03        23.27 o
   7   2   9         21.77         16.53         9.70 o
   8   2   9          0.18          5.91         7.68 o
   9   2   9        137.17        149.44        25.91 o
  10   2   9        208.79        172.61        25.36 o
 -15   3   9         14.17         40.92        13.49 o
 -14   3   9       1243.49       1211.98        92.92 o
 -13   3   9       1930.40       1888.19       110.93 o
 -12   3   9        134.31        170.53        31.90 o
 -11   3   9          1.02          0.93        10.08 o
 -10   3   9          3.42          7.30        11.66 o
  -9   3   9       2158.16       2137.40        53.40 o
  -8   3   9       2614.46       2620.26        35.48 o
  -7   3   9         50.11         54.16         5.52 o
  -6   3   9         53.68         65.37        14.82 o
  -5   3   9       1453.63       1529.65        55.19 o
  -4   3   9       1267.55       1171.08        25.33 o
  -3   3   9         61.00         70.58        11.23 o
  -2   3   9         25.67         27.96         9.90 o
  -1   3   9        322.67        334.57        32.55 o
   0   3   9       7256.51       7189.27       156.22 o
   1   3   9       2068.33       1916.62        50.87 o
   2   3   9        119.67        123.55        13.67 o
   3   3   9          6.46          5.83         3.73 o
   4   3   9        496.44        537.15        35.27 o
   5   3   9       1876.31       1856.35        67.79 o
   6   3   9       1146.61       1034.68        52.48 o
   7   3   9         10.64          8.09         7.01 o
   8   3   9          4.92          4.19         8.10 o
   9   3   9        932.01        984.79        57.17 o
 -14   4   9          9.06         25.56        20.07 o
 -13   4   9         69.98         71.49        24.54 o
 -12   4   9        144.30        151.53        32.14 o
 -11   4   9        402.79        410.23        39.85 o
 -10   4   9       1427.70       1272.69        54.25 o
  -9   4   9        659.57        640.08        31.57 o
  -8   4   9          4.95          5.34         3.43 o
  -7   4   9        145.38        154.95        11.86 o
  -6   4   9        748.09        744.84        28.20 o
  -5   4   9        801.02        860.38        22.76 o
  -4   4   9         20.64         26.79         5.45 o
  -3   4   9        336.47        370.07        21.05 o
  -2   4   9         73.12         75.10        11.42 o
  -1   4   9        242.05        229.79        20.41 o
   0   4   9        253.47        246.17        29.54 o
   1   4   9       1006.14        979.87        61.93 o
   2   4   9         86.11         78.29        18.63 o
   3   4   9        351.30        385.13        42.51 o
   4   4   9        192.56        197.69        32.15 o
   5   4   9          0.88          3.68         6.52 o
   6   4   9         76.83         82.23        16.17 o
   7   4   9        102.11        119.05        20.89 o
   8   4   9        114.98        128.29        21.64 o
   9   4   9        504.39        469.24        39.73 o
 -13   5   9        460.45        415.91        56.72 o
 -12   5   9         21.25         33.66        21.39 o
 -11   5   9         56.06         61.00        12.47 o
 -10   5   9         51.08         76.00        12.94 o
  -9   5   9        824.46        857.89        70.72 o
  -8   5   9       1191.14       1169.88        38.63 o
  -7   5   9          1.08         13.98         4.30 o
  -6   5   9        922.43        864.02        33.98 o
  -5   5   9       1920.92       1783.87        50.37 o
  -4   5   9        720.74        715.98        31.48 o
  -3   5   9          4.71         12.04         4.14 o
  -2   5   9        229.21        201.54        23.35 o
  -1   5   9         17.50         30.86        21.97 o
   0   5   9       5231.97       5012.37       104.43 o
   1   5   9        231.10        240.02        31.63 o
   2   5   9        207.36        222.32        31.98 o
   3   5   9         56.26         57.03        16.10 o
   4   5   9        454.39        460.24        49.72 o
   5   5   9        673.52        742.49        65.68 o
   6   5   9        526.60        516.52        57.99 o
   7   5   9          7.72         10.47        13.23 o
 -12   6   9        225.36        220.10        28.03 o
 -11   6   9         16.80         17.78         8.96 o
 -10   6   9          0.73          4.63        10.64 o
  -9   6   9         33.16         44.98        11.21 o
  -8   6   9        109.99        117.27        12.96 o
  -7   6   9         97.11        124.13        14.57 o
  -6   6   9         87.56         84.61        12.05 o
  -5   6   9         23.03         24.53         7.03 o
  -4   6   9          1.51         12.13        13.68 o
  -3   6   9          1.20         15.67         6.34 o
  -2   6   9         43.00         29.79         6.79 o
  -1   6   9         23.61         31.20         9.19 o
   0   6   9        182.83        229.56        23.22 o
   1   6   9        675.37        630.71        48.55 o
   2   6   9          3.50          4.94         7.32 o
   3   6   9         62.69         57.44        18.58 o
   4   6   9          4.88         -4.83        10.97 o
   5   6   9         67.66         68.64        20.02 o
   6   6   9         42.25         35.59        17.67 o
  -9   7   9        315.46        314.27        30.33 o
  -8   7   9        535.19        521.12        36.71 o
  -7   7   9         12.16         30.63         9.46 o
  -6   7   9        211.95        192.86        19.29 o
  -5   7   9        422.33        409.93        28.07 o
  -4   7   9        181.70        164.28        17.98 o
  -3   7   9         64.70         81.49        12.93 o
  -2   7   9        119.56        109.52        15.43 o
  -1   7   9        223.32        195.40        24.81 o
   0   7   9       2273.28       2220.59       121.14 o
   1   7   9        277.39        271.80        26.86 o
   2   7   9          1.06          8.39         7.73 o
   3   7   9         23.74         31.81        13.78 o
   4   7   9        163.76        126.02        26.71 o
  -5   8   9        115.22        148.34        18.49 o
  -4   8   9         14.36         21.70         7.10 o
  -3   8   9          8.40          8.27        11.52 o
  -2   8   9        115.72        145.73        19.81 o
  -1   8   9          3.45          7.72         6.88 o
   0   8   9        102.58         90.75        26.93 o
 -16   0  10        434.83        397.58        53.78 o
 -15   0  10          2.96         -4.30         8.61 o
 -14   0  10         18.64         22.72        14.68 o
 -13   0  10        403.02        422.16        49.25 o
 -12   0  10        423.08        389.87        45.10 o
 -11   0  10        409.16        402.83        42.79 o
 -10   0  10        658.00        549.30        47.42 o
  -9   0  10       2579.28       2483.42        95.15 o
  -8   0  10       3510.31       3544.54        92.55 o
  -7   0  10       2453.56       2289.93        80.01 o
  -6   0  10       2525.31       2454.02        78.06 o
  -5   0  10       4130.90       4371.76       126.29 o
  -4   0  10       2497.87       2184.82        87.87 o
  -3   0  10         12.11          2.93         6.28 o
  -2   0  10        352.87        417.22        23.81 o
  -1   0  10         64.35         85.01        20.89 o
   0   0  10         76.65        106.13        21.42 o
   1   0  10       1045.90       1184.67        68.97 o
   2   0  10        234.77        244.83        33.30 o
   3   0  10          2.34          3.26        11.04 o
   4   0  10         15.77          6.34        10.09 o
   5   0  10        285.85        313.24        41.60 o
   6   0  10        932.77        906.09        72.14 o
   7   0  10       1637.21       1588.19        97.70 o
   8   0  10         29.52         34.61        22.79 o
   9   0  10        300.52        276.70        44.35 o
 -16   1  10          0.42         12.86        11.08 o
 -15   1  10         11.72         25.46        12.39 o
 -14   1  10         44.66         28.39        12.26 o
 -13   1  10         34.01         39.63        11.98 o
 -12   1  10         56.22         42.16        11.47 o
 -11   1  10         23.95         26.45        10.44 o
 -10   1  10          9.05         12.82         6.43 o
  -9   1  10        690.08        622.83        33.82 o
  -8   1  10         11.32         15.02         4.11 o
  -7   1  10          6.92         11.52         3.45 o
  -6   1  10        374.96        432.64        24.66 o
  -5   1  10        941.02        922.58        25.28 o
  -4   1  10        716.31        749.05        15.99 o
  -3   1  10         89.12         97.04        11.73 o
  -2   1  10        163.50        167.40        11.26 o
  -1   1  10        278.88        297.61        15.60 o
   0   1  10        369.46        397.95        28.13 o
   1   1  10        375.51        381.72        27.82 o
   2   1  10         18.20         22.76         7.81 o
   3   1  10          3.04         17.07         8.27 o
   4   1  10         55.00         61.43        13.03 o
   5   1  10         27.20         28.06        10.30 o
   6   1  10          3.93         31.75        12.85 o
   7   1  10          4.62         26.69        11.84 o
   8   1  10        194.38        159.41        24.16 o
   9   1  10         88.76         89.62        18.97 o
 -15   2  10         13.65          7.92        12.48 o
 -14   2  10          5.87         14.55        13.38 o
 -13   2  10        784.95        697.86        65.41 o
 -12   2  10       1825.62       1886.12        68.93 o
 -11   2  10        983.85        956.97        46.83 o
 -10   2  10        160.25        172.66        39.61 o
  -9   2  10       2305.50       2282.53        46.76 o
  -8   2  10       2645.56       2516.29        32.16 o
  -7   2  10       3319.94       3145.97        83.33 o
  -6   2  10       1216.61       1201.96        38.66 o
  -5   2  10        815.05        831.40        20.90 o
  -4   2  10       1704.01       1664.18        28.50 o
  -3   2  10       1911.05       1749.63        35.74 o
  -2   2  10       2844.02       2867.18        67.54 o
  -1   2  10         95.92        103.84        13.72 o
   0   2  10         24.28         25.67         4.35 o
   1   2  10       3644.59       3659.98        45.20 o
   2   2  10       1978.15       2023.04        66.56 o
   3   2  10        172.59        162.09        20.35 o
   4   2  10         81.61         77.14        13.79 o
   5   2  10          2.53         14.47         8.22 o
   6   2  10        971.77        951.76        52.28 o
   7   2  10       1801.32       1688.08       104.92 o
   8   2  10         13.03         27.05        11.10 o
   9   2  10         37.07         34.50        13.58 o
 -15   3  10         97.51        102.82        32.30 o
 -14   3  10          0.22         52.45        23.32 o
 -13   3  10        191.38        173.37        34.05 o
 -12   3  10        118.93        153.60        32.53 o
 -11   3  10        462.08        452.83        51.19 o
 -10   3  10        218.30        221.96        24.90 o
  -9   3  10       1327.18       1347.44        51.78 o
  -8   3  10         75.61         78.67         8.58 o
  -7   3  10        273.59        248.82        33.77 o
  -6   3  10        472.47        480.03        32.57 o
  -5   3  10          1.33          2.27         7.08 o
  -4   3  10        102.94        111.04        11.96 o
  -3   3  10        193.29        152.76        16.88 o
  -2   3  10        507.34        466.63        28.06 o
  -1   3  10        502.27        452.81        40.45 o
   0   3  10        109.81        105.03        13.24 o
   1   3  10       1199.01       1178.10        42.57 o
   2   3  10        128.60        128.58        15.13 o
   3   3  10        358.19        359.67        21.19 o
   4   3  10         27.16         26.34        11.31 o
   5   3  10         21.52         21.90         9.72 o
   6   3  10          0.59          2.56         6.65 o
   7   3  10        149.27        155.23        22.93 o
   8   3  10          0.15          0.31         7.04 o
   9   3  10          0.14          2.42         7.56 o
 -14   4  10          8.45         62.67        26.81 o
 -13   4  10        642.97        530.36        62.05 o
 -12   4  10       1517.96       1513.35       100.45 o
 -11   4  10        461.33        498.44        35.08 o
 -10   4  10          4.43         21.00         8.17 o
  -9   4  10        232.47        196.68        18.21 o
  -8   4  10        851.07        808.56        27.06 o
  -7   4  10       1121.96       1145.32        55.94 o
  -6   4  10         12.63         22.22        11.14 o
  -5   4  10         55.70         77.02        34.77 o
  -4   4  10        745.23        760.92        33.58 o
  -3   4  10       1252.16       1174.25        38.91 o
  -2   4  10        352.25        347.09        25.50 o
  -1   4  10          2.14         12.15         6.84 o
   0   4  10         32.79         46.25        14.87 o
   1   4  10       4426.54       4433.18       137.10 o
   2   4  10       1003.19       1006.23        67.90 o
   3   4  10         64.23         68.01        20.91 o
   4   4  10         78.72         57.77        16.93 o
   5   4  10          1.34         17.06         9.39 o
   6   4  10        607.65        612.22        42.71 o
   7   4  10        647.21        671.23        46.38 o
   8   4  10         15.52         19.65        10.00 o
 -13   5  10        238.35        256.30        46.36 o
 -12   5  10          3.23         23.57        19.67 o
 -11   5  10         38.67         48.28        13.30 o
 -10   5  10          1.12         15.58         7.69 o
  -9   5  10       1005.25       1043.95       114.18 o
  -8   5  10        125.58        129.96        14.99 o
  -7   5  10          5.31          1.61         3.96 o
  -6   5  10         56.50         60.73        10.10 o
  -5   5  10         25.89         17.41         6.79 o
  -4   5  10         99.23         98.49        23.53 o
  -3   5  10         20.42         36.06         7.97 o
  -2   5  10         37.56         46.08        10.55 o
  -1   5  10         96.79        111.16        20.86 o
   0   5  10        147.75        106.41        17.12 o
   1   5  10         78.26         56.47        16.77 o
   2   5  10        414.70        390.90        43.69 o
   3   5  10         26.91         23.24         9.80 o
   4   5  10        100.27        102.33        25.54 o
   5   5  10        200.42        173.41        34.08 o
   6   5  10         79.90         49.67        19.55 o
   7   5  10          3.07         -5.46         9.47 o
 -11   6  10        505.06        551.84        42.75 o
 -10   6  10        201.57        250.20        38.31 o
  -9   6  10        151.59        166.30        19.33 o
  -8   6  10        329.22        338.70        32.35 o
  -7   6  10        615.09        623.93        31.57 o
  -6   6  10        140.77        154.61        15.98 o
  -5   6  10        420.10        375.81        25.39 o
  -4   6  10        413.60        404.01        32.12 o
  -3   6  10        356.45        339.10        32.36 o
  -2   6  10          8.46         21.99         8.37 o
  -1   6  10         11.93          9.02         6.62 o
   0   6  10          1.55          3.42         6.30 o
   1   6  10       2569.03       2413.33        79.50 o
   2   6  10        354.78        432.51        46.82 o
   3   6  10        178.39        203.20        34.88 o
   4   6  10         29.33         50.77        17.96 o
   5   6  10         92.11        100.14        26.96 o
  -9   7  10          5.09          6.36        15.98 o
  -8   7  10         84.80         78.39        16.17 o
  -7   7  10          1.16          8.03         6.01 o
  -6   7  10         25.99         44.22         9.07 o
  -5   7  10          7.98          7.95         5.84 o
  -4   7  10         35.51         55.84        12.29 o
  -3   7  10         17.20         26.66        10.53 o
  -2   7  10        109.71        142.78        23.87 o
  -1   7  10        194.98        203.28        39.42 o
   0   7  10         23.34         16.27        14.59 o
   1   7  10          0.30         23.47         9.68 o
   2   7  10        105.22        105.04        18.44 o
   3   7  10         30.35         52.06        14.19 o
 -15   1  11        588.26        646.20        46.51 o
 -14   1  11        382.24        371.66        33.53 o
 -13   1  11         21.42         17.31         7.44 o
 -12   1  11         32.95         25.65        20.71 o
 -11   1  11       1125.84       1115.05        50.24 o
 -10   1  11       1721.22       1674.07        58.24 o
  -9   1  11         52.06         45.72        10.99 o
  -8   1  11        788.00        758.54        21.76 o
  -7   1  11       1835.25       1814.14        67.50 o
  -6   1  11       2414.42       2436.73        59.32 o
  -5   1  11        753.93        721.04        18.14 o
  -4   1  11        200.47        212.14        10.44 o
  -3   1  11        535.19        534.34        25.23 o
  -2   1  11       1799.10       1686.26        33.03 o
  -1   1  11       1231.55       1143.73        39.87 o
   0   1  11        272.23        275.03        19.40 o
   1   1  11        119.46        152.53        19.13 o
   2   1  11         38.56         54.50        13.23 o
   3   1  11        978.68       1090.01        52.32 o
   4   1  11        983.95        965.35        51.06 o
   5   1  11        479.16        449.17        35.86 o
   6   1  11         99.74        115.18        19.53 o
   7   1  11       1642.76       1621.71        99.54 o
   8   1  11        149.54        175.35        45.56 o
   9   1  11          4.43         14.33        33.34 o
 -15   2  11         62.91         96.67        28.61 o
 -14   2  11        163.08        175.69        35.25 o
 -13   2  11        109.77        117.22        19.06 o
 -12   2  11         28.14         13.27         8.82 o
 -11   2  11         58.53         70.72        13.37 o
 -10   2  11          4.35         12.09        14.16 o
  -9   2  11        127.60        125.05        10.97 o
  -8   2  11        362.05        366.82        26.51 o
  -7   2  11        231.00        223.30        21.31 o
  -6   2  11         31.79         36.19         6.50 o
  -5   2  11         82.16         82.64         8.68 o
  -4   2  11         17.38         12.60         4.22 o
  -3   2  11        326.27        326.47         9.54 o
  -2   2  11         28.18         20.36         7.27 o
  -1   2  11        376.81        422.54        38.34 o
   0   2  11        773.30        684.32        42.81 o
   1   2  11         19.54          7.95         5.23 o
   2   2  11         15.72          7.12         8.01 o
   3   2  11        352.07        300.22        27.89 o
   4   2  11         34.55         28.53        10.69 o
   5   2  11         38.47         61.03        14.80 o
   6   2  11        142.31        143.14        36.58 o
   7   2  11         19.85         26.23        11.38 o
   8   2  11          3.10         -1.34         7.65 o
 -15   3  11        839.80        761.94        76.82 o
 -14   3  11        189.16        225.74        42.08 o
 -13   3  11          4.39         14.58        16.72 o
 -12   3  11         20.99         23.27        13.99 o
 -11   3  11        862.71        895.00        71.84 o
 -10   3  11        924.14        950.24        72.61 o
  -9   3  11         38.62         33.18        11.00 o
  -7   3  11        550.02        507.47        50.25 o
  -6   3  11       4539.40       4341.95       100.60 o
  -5   3  11       1396.31       1379.20        56.58 o
  -4   3  11         51.52         49.97         8.53 o
  -3   3  11          9.86         11.50         3.84 o
  -2   3  11       2750.82       2706.92       101.64 o
  -1   3  11       2169.73       2088.98        92.66 o
   0   3  11        153.10        181.84        17.93 o
   1   3  11        234.99        260.35        21.62 o
   2   3  11         74.44         61.35        11.33 o
   3   3  11       1216.44       1305.83        42.56 o
   4   3  11        392.75        353.38        23.02 o
   5   3  11         51.84         51.17        15.19 o
   6   3  11          0.95         12.36        11.24 o
   7   3  11       1084.26       1023.29        69.09 o
   8   3  11        612.18        684.30        49.96 o
 -14   4  11        137.90        139.23        35.28 o
 -13   4  11         81.05         88.06        28.35 o
 -12   4  11          3.70         -5.96        14.93 o
 -11   4  11         29.65         62.28        34.58 o
 -10   4  11          0.97          1.41         8.34 o
  -9   4  11         15.21         18.06        10.37 o
  -8   4  11          6.29         18.50        11.19 o
  -7   4  11        164.43        199.66        23.34 o
  -6   4  11          1.16          5.68         7.70 o
  -5   4  11        238.24        219.52        24.21 o
  -4   4  11         11.87         12.99         5.93 o
  -3   4  11         24.87         18.67         7.03 o
  -2   4  11        622.65        587.94        34.43 o
  -1   4  11         22.49          3.26         7.64 o
   0   4  11        642.21        549.85        50.09 o
   1   4  11          4.18         16.36        14.19 o
   2   4  11        346.56        292.65        38.98 o
   3   4  11        779.72        831.07        67.30 o
   4   4  11         56.47         89.79        26.08 o
   5   4  11         36.94         33.04        14.28 o
   6   4  11         20.81         40.90        14.12 o
   7   4  11         66.86         82.73        18.18 o
 -13   5  11        295.04        267.18        47.19 o
 -12   5  11         69.05         82.84        16.85 o
 -11   5  11        565.50        539.24        46.78 o
 -10   5  11        446.89        381.22        43.16 o
  -9   5  11         27.02         44.30        15.68 o
  -8   5  11        278.40        316.09        42.84 o
  -7   5  11          3.58         11.44         5.62 o
  -6   5  11       1663.91       1462.71       130.84 o
  -5   5  11        152.15        197.98        24.75 o
  -4   5  11         29.88         57.32        14.06 o
  -3   5  11        197.10        193.90        17.40 o
  -2   5  11       1085.35       1067.26        48.59 o
  -1   5  11        736.29        767.72        42.45 o
   0   5  11        251.85        273.37        43.66 o
   1   5  11         52.75         60.78        17.29 o
   2   5  11         90.08         71.43        20.25 o
   3   5  11       1350.33       1259.56        85.25 o
   4   5  11         61.65         51.13        19.47 o
   5   5  11         83.63         56.58        22.19 o
   6   5  11         94.02        109.83        29.43 o
 -11   6  11         68.18         59.62        20.92 o
 -10   6  11          4.86         30.68        15.88 o
  -9   6  11          0.16         18.58        12.61 o
  -8   6  11          1.66         -6.68         7.40 o
  -7   6  11          9.21         23.52        11.51 o
  -6   6  11         45.79         36.13         9.06 o
  -5   6  11        124.37        119.19        20.36 o
  -4   6  11         24.58         14.90         9.70 o
  -3   6  11         41.09         37.63        12.44 o
  -2   6  11         16.89         16.66         6.50 o
  -1   6  11         13.39         15.25        10.06 o
   0   6  11        246.51        274.16        27.39 o
   1   6  11         10.22         17.18         8.34 o
   2   6  11         96.07        100.79        23.91 o
   3   6  11         19.36         14.01        13.43 o
   4   6  11          1.79         20.81        15.40 o
  -8   7  11         83.94         78.20        23.36 o
  -7   7  11        121.38         97.54        19.44 o
  -6   7  11        613.78        589.91        34.05 o
  -5   7  11        132.70        153.71        18.04 o
  -4   7  11         33.18         21.65        11.86 o
  -3   7  11         11.64          5.07         8.39 o
  -2   7  11        191.82        165.65        25.39 o
  -1   7  11        431.62        418.28        55.56 o
   0   7  11        194.06        210.20        39.97 o
   1   7  11        100.71         69.01        23.86 o
 -15   0  12         33.85        129.63        31.23 o
 -14   0  12        319.72        335.91        45.73 o
 -13   0  12       1175.65       1141.86        79.08 o
 -12   0  12        334.94        413.81        46.09 o
 -11   0  12       1592.50       1560.08        83.99 o
 -10   0  12        348.36        297.85        36.09 o
  -9   0  12          3.59         18.63        11.71 o
  -8   0  12        413.71        371.05        35.50 o
  -7   0  12        278.46        278.74        29.36 o
  -5   0  12       1058.72       1159.56        70.67 o
  -4   0  12        241.67        241.12        21.87 o
  -3   0  12        180.85        139.70        14.93 o
  -2   0  12          4.69          5.47         3.25 o
  -1   0  12          1.76          4.61         9.19 o
   0   0  12       2813.87       3026.14       118.82 o
   1   0  12       2245.39       2452.31       109.69 o
   2   0  12         18.00          6.88         9.03 o
   3   0  12          1.10         11.85        10.90 o
   4   0  12         41.17         64.59        21.13 o
   5   0  12        247.06        241.93        39.23 o
   6   0  12        451.68        451.02        55.26 o
   7   0  12         25.94         28.13        18.56 o
   8   0  12        422.99        433.41        57.09 o
 -15   1  12          6.51          5.13        29.68 o
 -14   1  12          2.12         -3.44         6.38 o
 -13   1  12         32.77         18.72        14.42 o
 -12   1  12        195.83        172.37        35.42 o
 -11   1  12         86.39         65.14        13.78 o
 -10   1  12        121.12        131.60        17.30 o
  -9   1  12         57.93         74.56        16.27 o
  -8   1  12         16.93         28.76         7.68 o
  -7   1  12         80.19        105.57        16.94 o
  -6   1  12          1.12          8.37         7.98 o
  -5   1  12        174.38        194.76        10.18 o
  -4   1  12        257.18        253.44        13.51 o
  -3   1  12          0.88          0.47         4.48 o
  -2   1  12          2.83          0.57         3.02 o
  -1   1  12        430.85        438.96        20.71 o
   0   1  12          6.98          0.06         4.98 o
   1   1  12         63.56         89.63        16.36 o
   2   1  12        383.22        447.85        34.19 o
   3   1  12        353.01        375.06        32.48 o
   4   1  12         53.77         56.82        12.82 o
   5   1  12          3.73         10.58         7.94 o
   6   1  12          0.87         16.76        11.45 o
   7   1  12         33.69         64.21        16.66 o
   8   1  12          0.81          9.48        11.33 o
 -15   2  12         33.74         36.50        19.80 o
 -14   2  12        610.78        625.45        44.21 o
 -13   2  12       1393.02       1427.27        63.05 o
 -12   2  12        394.45        447.07        34.25 o
 -11   2  12        700.33        735.37        43.70 o
 -10   2  12         71.71         73.09        14.27 o
  -9   2  12       1094.70       1096.88        32.17 o
  -8   2  12       1811.79       1802.36        68.16 o
  -7   2  12        406.36        423.09        25.18 o
  -6   2  12        921.01        903.04        29.68 o
  -5   2  12       3435.32       3306.58        52.18 o
  -4   2  12       1719.63       1681.49        29.34 o
  -3   2  12         55.63         42.65         6.88 o
  -2   2  12        373.15        397.95        28.62 o
  -1   2  12          7.67          0.20         9.73 o
   0   2  12       3879.44       3981.14       116.13 o
   1   2  12       2625.17       2631.99        85.69 o
   2   2  12          2.91         -1.99         4.48 o
   3   2  12         12.04         13.39         8.19 o
   4   2  12        517.41        544.43        40.60 o
   5   2  12       1106.10       1078.78        57.87 o
   6   2  12        895.99        837.17        67.83 o
   7   2  12         45.76         24.21        20.24 o
 -14   3  12          2.39         20.76        17.28 o
 -13   3  12          4.25         20.04        17.16 o
 -12   3  12          4.17         21.47        18.52 o
 -11   3  12          0.75          9.70        11.54 o
 -10   3  12        149.52        157.85        17.66 o
  -9   3  12         27.09         22.11         9.11 o
  -7   3  12         59.25         84.81        23.35 o
  -6   3  12          0.08          1.85         6.28 o
  -5   3  12        109.73         89.61        11.26 o
  -4   3  12        746.20        683.90        39.22 o
  -3   3  12        513.05        529.21        32.64 o
  -2   3  12        144.61        147.05        26.23 o
  -1   3  12       1429.24       1448.28        81.31 o
   0   3  12        166.07        180.60        34.94 o
   1   3  12        285.16        278.33        23.67 o
   2   3  12          0.25          0.76         4.53 o
   3   3  12        315.16        286.63        21.06 o
   4   3  12         51.64         44.72        13.78 o
   5   3  12         71.91         99.99        33.68 o
   6   3  12        287.45        279.30        31.20 o
   7   3  12          5.27         12.07        10.81 o
 -13   4  12        326.21        318.17        50.04 o
 -12   4  12        158.54        122.28        30.44 o
 -11   4  12         10.81          4.54         5.77 o
 -10   4  12        262.73        290.26        33.36 o
  -9   4  12        441.10        467.77        42.20 o
  -8   4  12        518.00        553.46        55.78 o
  -7   4  12          0.98         17.42         9.80 o
  -6   4  12        534.52        497.22        37.34 o
  -5   4  12       2154.19       1999.87        74.56 o
  -4   4  12        527.60        533.43        29.72 o
  -3   4  12         85.92         56.79        11.95 o
  -2   4  12        354.71        349.71        27.97 o
  -1   4  12          2.45          4.75         9.84 o
   0   4  12       1789.05       1746.84        91.88 o
   1   4  12        742.71        886.30        67.49 o
   2   4  12         60.81         74.29        23.95 o
   3   4  12         62.04         74.76        22.17 o
   4   4  12        319.53        374.57        49.75 o
   5   4  12        255.57        336.96        48.03 o
   6   4  12        243.77        241.32        41.54 o
 -12   5  12         53.86         39.80        20.15 o
 -11   5  12          0.00          0.05         6.81 o
 -10   5  12         57.83         42.96        14.63 o
  -9   5  12         73.89         66.78        18.21 o
  -8   5  12         14.71         20.50        14.31 o
  -7   5  12         39.12         68.81        16.23 o
  -6   5  12         98.90         99.93        24.77 o
  -5   5  12         37.52         70.76        16.38 o
  -4   5  12          0.85         16.14         7.28 o
  -3   5  12         94.25        133.22        20.44 o
  -2   5  12          1.35          8.66         6.62 o
  -1   5  12        666.94        657.70        40.36 o
   0   5  12          9.73         18.85         8.12 o
   1   5  12        118.20        107.84        24.22 o
   2   5  12          1.68        -11.04        11.04 o
   3   5  12        247.12        276.01        42.11 o
   4   5  12         92.55        108.38        28.91 o
   5   5  12          0.32         -8.05         9.64 o
 -10   6  12        202.13        220.91        36.19 o
  -9   6  12        191.49        149.49        31.05 o
  -8   6  12        292.30        338.49        47.04 o
  -7   6  12          3.11          5.80         7.73 o
  -6   6  12        311.92        325.83        33.86 o
  -5   6  12       1203.03       1082.14        61.07 o
  -4   6  12        408.43        460.04        39.67 o
  -3   6  12        121.50        120.59        20.20 o
  -2   6  12         59.95         51.85         9.82 o
  -1   6  12        228.11        264.84        26.67 o
   0   6  12       1194.06       1115.28        56.27 o
   1   6  12        554.71        560.08        49.03 o
   2   6  12         77.94         84.33        22.58 o
   3   6  12        222.29        247.78        39.63 o
  -7   7  12        167.01        182.12        26.53 o
  -6   7  12          0.13          7.47         6.49 o
  -5   7  12          6.21         19.24        20.54 o
  -4   7  12         17.40         14.65        10.26 o
  -3   7  12        221.58        187.51        26.50 o
  -2   7  12         12.26         17.74        10.79 o
  -1   7  12         19.36         -0.38         8.49 o
 -15   1  13         14.28         29.56        12.78 o
 -14   1  13         26.98         35.36        13.13 o
 -13   1  13         39.36         77.26        28.72 o
 -12   1  13       1021.50        988.85        77.56 o
 -11   1  13       1115.16       1096.60        50.45 o
 -10   1  13       1666.62       1522.15        73.62 o
  -9   1  13       1899.00       1825.86        58.42 o
  -8   1  13       2345.11       2396.25        63.64 o
  -7   1  13       2315.92       2184.80        75.23 o
  -6   1  13        497.51        540.48        29.00 o
  -5   1  13        148.93        165.27        13.12 o
  -4   1  13        429.71        422.23        18.06 o
  -3   1  13        861.32        838.93        34.08 o
  -2   1  13        746.48        756.14        27.19 o
  -1   1  13         31.38         25.47         6.04 o
   0   1  13        664.00        718.02        41.51 o
   1   1  13       4034.52       4184.14       106.92 o
   2   1  13        185.57        146.32        21.67 o
   3   1  13        214.02        176.30        24.02 o
   4   1  13        135.06        147.27        22.58 o
   5   1  13        278.65        276.60        31.52 o
   6   1  13        623.14        744.82        51.57 o
   7   1  13        838.24        760.65        55.36 o
 -15   2  13         65.97         83.55        28.35 o
 -14   2  13         62.49         66.52        16.03 o
 -13   2  13        124.99        116.84        18.92 o
 -12   2  13          3.93          8.92         7.26 o
 -11   2  13          9.20         16.12         9.34 o
 -10   2  13          2.23          4.45         6.27 o
  -9   2  13        275.14        264.19        28.56 o
  -8   2  13        130.94        122.92        18.35 o
  -7   2  13        408.45        397.91        24.78 o
  -6   2  13         86.47         89.53         9.65 o
  -5   2  13          3.53          8.60         4.53 o
  -4   2  13         29.22         38.18         7.77 o
  -3   2  13         57.58         54.96        10.15 o
  -2   2  13        200.16        200.00        29.37 o
  -1   2  13        171.76        212.05        22.00 o
   0   2  13        616.33        662.85        48.83 o
   1   2  13        172.86        170.87        21.35 o
   2   2  13         12.32         13.32         8.00 o
   3   2  13         10.95         17.07         9.78 o
   4   2  13          0.80          0.46         8.53 o
   5   2  13          4.91         31.64        14.06 o
   6   2  13         98.34         82.84        21.17 o
 -14   3  13          8.26         13.60        14.88 o
 -13   3  13        445.58        403.53        53.61 o
 -12   3  13       1361.76       1471.63        97.38 o
 -11   3  13        795.68        731.24        66.74 o
 -10   3  13        473.70        488.09        53.34 o
  -9   3  13        130.01        137.09        20.57 o
  -8   3  13       1681.14       1596.92        96.35 o
  -7   3  13       1049.64       1069.36        77.67 o
  -6   3  13         27.64         16.55         8.78 o
  -5   3  13         59.40         63.71        10.13 o
  -4   3  13        209.49        222.00        18.38 o
  -3   3  13        772.34        856.97        55.52 o
  -2   3  13        335.41        380.72        42.73 o
  -1   3  13          4.85          5.79         8.29 o
   0   3  13        157.07        149.01        36.83 o
   1   3  13       3250.02       3253.07        83.96 o
   2   3  13       1035.28       1083.93        49.70 o
   3   3  13        168.85        159.25        20.10 o
   4   3  13         24.01         37.01        12.11 o
   5   3  13        146.89        184.42        26.33 o
   6   3  13        593.39        634.48        48.63 o
 -13   4  13        231.54        282.11        46.50 o
 -12   4  13         13.99         66.47        24.69 o
 -11   4  13         44.59         28.06        15.17 o
 -10   4  13          0.99          7.25         8.41 o
  -8   4  13        188.09        187.32        34.06 o
  -7   4  13         46.47         51.85        13.25 o
  -6   4  13        172.71        202.18        44.44 o
  -5   4  13          1.42         15.68         6.98 o
  -4   4  13        220.65        208.06        19.37 o
  -3   4  13         34.80         25.19        19.12 o
  -2   4  13         11.40         14.65        15.04 o
  -1   4  13         31.13         41.10        18.05 o
   0   4  13        376.16        424.41        47.48 o
   1   4  13          7.18         25.64        15.97 o
   2   4  13         17.09         27.04        14.57 o
   3   4  13         61.67         45.16        17.88 o
   4   4  13         17.52          5.22        11.58 o
   5   4  13         72.57        103.22        28.61 o
 -10   5  13        189.29        193.53        30.85 o
  -8   5  13        411.46        403.82        51.51 o
  -7   5  13        376.87        355.06        34.49 o
  -6   5  13         26.83         30.57        11.63 o
  -5   5  13        324.05        278.29        32.58 o
  -4   5  13        571.52        545.90        32.95 o
  -3   5  13        435.88        457.57        36.94 o
  -2   5  13        362.65        421.23        28.20 o
  -1   5  13        156.70        150.73        31.71 o
   0   5  13         50.68         55.53        17.91 o
   1   5  13        508.71        434.98        50.18 o
   2   5  13        479.85        544.21        58.81 o
   3   5  13         87.00         64.90        23.22 o
  -8   6  13         40.77         48.45        17.78 o
  -7   6  13          3.08         10.54         8.28 o
  -6   6  13        171.12        173.92        41.91 o
  -5   6  13         63.54         89.85        18.91 o
  -4   6  13         28.17         30.23         9.55 o
  -3   6  13          0.56         17.46        12.07 o
  -2   6  13         26.00         31.00         9.36 o
  -1   6  13         14.25         27.92         9.79 o
   0   6  13         15.34         18.37         9.60 o
   1   6  13         48.45         67.42        24.34 o
 -15   0  14        173.46        142.81        32.84 o
 -14   0  14        426.80        379.55        48.51 o
 -13   0  14          4.31         30.52        14.74 o
 -12   0  14        108.83         99.35        24.79 o
 -11   0  14       1437.00       1432.92        82.09 o
 -10   0  14       1598.95       1546.63        81.20 o
  -9   0  14          6.73         -3.71         6.14 o
  -8   0  14         27.30         15.60         6.99 o
  -7   0  14        232.69        227.92        26.89 o
  -6   0  14       1538.17       1651.56        92.37 o
  -5   0  14        467.73        484.37        49.52 o
  -4   0  14        132.05        118.88        15.23 o
  -3   0  14        485.33        472.06        29.22 o
  -2   0  14          1.91         -1.87         4.77 o
  -1   0  14        158.89        175.76        18.65 o
   0   0  14        785.01        847.98        69.54 o
   1   0  14        680.27        655.00        63.24 o
   2   0  14        332.55        355.86        47.17 o
   3   0  14         44.86         76.15        24.86 o
   4   0  14        297.76        277.26        44.65 o
   5   0  14        107.35         93.03        27.71 o
   6   0  14          7.02         21.54        18.73 o
 -14   1  14          0.43         21.74        12.18 o
 -13   1  14          1.54         16.60         9.05 o
 -12   1  14         39.33         62.04        14.35 o
 -11   1  14         61.57         74.22        14.24 o
 -10   1  14          7.03         11.88         8.21 o
  -9   1  14          2.38          8.29         7.16 o
  -8   1  14          0.06         10.92         7.56 o
  -7   1  14         96.48        116.83        15.36 o
  -6   1  14          8.18         10.31         5.18 o
  -5   1  14        117.18        127.18        17.60 o
  -4   1  14        337.19        331.89        16.71 o
  -3   1  14          3.70          6.59         4.84 o
  -2   1  14         18.17         23.70         5.48 o
  -1   1  14         16.50         18.44         5.39 o
   0   1  14          0.01          3.24         6.97 o
   1   1  14          1.45         13.71         8.46 o
   2   1  14         24.32         32.20        11.99 o
   3   1  14         36.25         49.94        14.10 o
   4   1  14          0.79          0.62         7.60 o
   5   1  14         11.92          8.01        14.17 o
   6   1  14          0.78         15.84        21.38 o
 -14   2  14        606.96        667.07        45.67 o
 -13   2  14         70.36         67.67        16.15 o
 -12   2  14        284.06        270.23        26.37 o
 -11   2  14       1678.80       1649.83        70.64 o
 -10   2  14       1563.12       1623.51        58.10 o
  -9   2  14         28.89         29.47        10.91 o
  -8   2  14          1.56          9.87         7.78 o
  -7   2  14        392.08        453.46        27.13 o
  -6   2  14       2850.44       2707.98        82.81 o
  -5   2  14        829.27        841.63        32.41 o
  -4   2  14          9.15          4.57         5.98 o
  -3   2  14         31.35         23.89         5.74 o
  -2   2  14        958.24        965.90        43.89 o
  -1   2  14       1488.40       1556.52        61.87 o
   0   2  14       1096.05       1147.69        96.15 o
   1   2  14        604.89        539.95        37.46 o
   2   2  14        484.70        572.07        32.93 o
   3   2  14        707.47        747.36        38.47 o
   4   2  14        296.72        272.70        31.18 o
   5   2  14         21.51         15.71        19.09 o
 -13   3  14          3.52          2.88        13.45 o
 -12   3  14          0.77         -3.76        14.18 o
 -11   3  14          0.50         -4.13         8.37 o
  -8   3  14         40.17         26.13        13.92 o
  -7   3  14        457.39        482.87        37.77 o
  -6   3  14         65.86         71.73        15.52 o
  -5   3  14        122.72        124.16        14.21 o
  -4   3  14         38.68         45.43         9.27 o
  -3   3  14          7.82         13.51         9.38 o
  -2   3  14        137.92        141.03        21.40 o
  -1   3  14          0.36         25.20        15.60 o
   0   3  14        150.55        123.88        17.54 o
   1   3  14          4.12          9.23         8.34 o
   2   3  14         10.66         10.61        11.71 o
   3   3  14         55.68        135.56        32.09 o
   4   3  14         50.43         42.10        14.44 o
   5   3  14         10.37          0.22        11.08 o
 -12   4  14         91.35        102.51        26.53 o
 -11   4  14        208.39        221.48        38.70 o
  -8   4  14          6.47        -11.15        12.08 o
  -7   4  14         55.15         93.76        18.55 o
  -6   4  14       1290.23       1194.81        61.55 o
  -5   4  14        260.69        303.49        23.41 o
  -4   4  14          8.10          5.10         6.68 o
  -3   4  14         34.19         21.90         8.26 o
  -2   4  14        494.29        491.06        29.85 o
  -1   4  14        637.20        676.00        61.31 o
   0   4  14        135.05         83.92        22.51 o
   1   4  14         89.29         93.62        25.82 o
   2   4  14          8.68          3.28         8.94 o
   3   4  14        606.50        504.55        59.23 o
  -9   5  14        294.40        278.35        43.17 o
  -8   5  14         34.42         17.99        14.34 o
  -7   5  14        222.58        202.86        26.98 o
  -6   5  14         22.73         14.88        10.25 o
  -5   5  14        218.31        218.75        28.49 o
  -4   5  14         10.18         12.88         6.34 o
  -3   5  14          0.48         13.46         7.00 o
  -2   5  14        368.70        344.31        25.96 o
  -1   5  14         37.83         36.11        13.16 o
   0   5  14          8.83         10.62         7.95 o
   1   5  14         18.62         52.43        21.04 o
   2   5  14        109.21        108.75        26.92 o
  -8   6  14        256.67        198.11        28.10 o
  -7   6  14         98.54        168.38        26.07 o
  -6   6  14        998.22        924.16       150.39 o
  -5   6  14        504.13        482.78        43.37 o
  -4   6  14        235.37        230.46        23.25 o
  -3   6  14         16.65         16.47         9.78 o
  -2   6  14        186.32        170.70        26.60 o
  -1   6  14        608.77        635.11        44.74 o
 -14   1  15        514.35        584.82        42.95 o
 -13   1  15        950.64        953.94        63.59 o
 -12   1  15        425.02        429.67        47.91 o
 -11   1  15        593.05        632.52        38.80 o
 -10   1  15        251.74        210.95        23.80 o
  -9   1  15        292.63        296.48        24.39 o
  -8   1  15        243.42        276.53        29.04 o
  -7   1  15        138.63        136.82        16.44 o
  -6   1  15         47.78         70.10        11.50 o
  -5   1  15        934.59        912.30        32.12 o
  -4   1  15       1157.30       1158.28        42.98 o
  -3   1  15        515.33        510.48        36.69 o
  -2   1  15         93.68        100.81        13.37 o
  -1   1  15        149.55        141.02        20.64 o
   0   1  15       1952.00       2099.79       183.91 o
   1   1  15       2392.01       2252.92        68.03 o
   2   1  15        126.21        122.81        26.04 o
   3   1  15         19.23          9.25         9.94 o
   4   1  15        156.68        202.68        28.98 o
 -13   2  15          0.31          4.37         7.79 o
 -12   2  15         52.83         58.80        13.32 o
 -11   2  15        335.84        354.28        55.64 o
 -10   2  15         19.51         20.26         7.56 o
  -7   2  15        124.49        157.57        31.33 o
  -6   2  15         46.86         68.62        15.31 o
  -5   2  15         40.33         32.04        10.88 o
  -4   2  15         23.62         25.91         7.39 o
  -3   2  15          0.38          3.36         3.31 o
  -2   2  15          5.73          3.44         7.86 o
  -1   2  15          1.80          0.35         8.95 o
   0   2  15         28.88         25.42        13.16 o
   1   2  15          0.77         14.36        10.71 o
   2   2  15          1.61          8.14         7.81 o
   3   2  15          0.40          5.48         7.79 o
   4   2  15         15.52         15.36        12.39 o
 -13   3  15        217.66        192.94        38.77 o
 -12   3  15         94.59        116.24        31.20 o
 -11   3  15         15.48         29.61        15.70 o
  -8   3  15        131.70        171.43        35.43 o
  -7   3  15         28.67         30.88        12.93 o
  -6   3  15         62.94         58.86        15.32 o
  -5   3  15       2038.31       1935.36        55.15 o
  -4   3  15        987.86        976.52        42.99 o
  -3   3  15        175.82        173.59        17.53 o
  -2   3  15         38.24         34.10        11.36 o
  -1   3  15         25.51         72.43        23.72 o
   0   3  15        929.45        904.54        48.46 o
   1   3  15        670.95        646.33        41.50 o
   2   3  15          3.19         10.73        18.24 o
   3   3  15         16.20         29.11        17.64 o
 -11   4  15        223.34        257.65        45.94 o
  -8   4  15        321.64        223.06        40.44 o
  -7   4  15          2.62         14.24        15.15 o
  -6   4  15        174.84        140.05        33.71 o
  -5   4  15         17.66          2.31         7.45 o
  -4   4  15          0.70          7.15         5.58 o
  -3   4  15          9.12         16.87        12.01 o
  -2   4  15         51.08         52.09        11.07 o
  -1   4  15        239.41        226.44        37.82 o
   0   4  15         30.34         53.30        20.75 o
   1   4  15         17.97         12.20        10.29 o
   2   4  15         59.23        117.29        30.93 o
  -9   5  15        352.47        378.08        54.89 o
  -8   5  15        240.89        259.29        45.52 o
  -7   5  15         53.05         99.47        20.53 o
  -6   5  15         99.00        101.13        20.78 o
  -5   5  15        738.46        694.88        56.72 o
  -4   5  15        235.03        299.71        25.74 o
  -3   5  15        168.60        217.97        37.36 o
  -2   5  15         45.44         39.45         9.92 o
  -1   5  15        271.44        267.92        28.56 o
   0   5  15        166.65        178.15        24.12 o
 -13   0  16         48.79         55.22        22.21 o
 -12   0  16        541.34        508.99        51.79 o
 -11   0  16        113.39        142.17        26.95 o
 -10   0  16         39.81         30.38        11.91 o
  -9   0  16        975.33        960.14        62.37 o
  -8   0  16        122.76        145.58        23.83 o
  -7   0  16        783.26        820.62        53.39 o
  -6   0  16         74.06         78.69        22.07 o
  -5   0  16         35.14         45.64        20.48 o
  -4   0  16         79.11         69.78        20.28 o
  -3   0  16       1085.37       1153.51        48.80 o
  -2   0  16        711.86        684.88        65.07 o
  -1   0  16        424.46        379.39        49.16 o
   0   0  16        520.89        522.48        57.35 o
   1   0  16       2714.60       2595.12       135.32 o
   2   0  16         71.25         76.77        25.97 o
   3   0  16          1.48         -1.74        15.66 o
 -13   1  16          4.07          5.38         8.24 o
 -12   1  16          8.00         16.09         8.46 o
 -11   1  16         27.00         19.81         9.65 o
 -10   1  16         95.24        103.24        43.53 o
  -9   1  16        275.64        259.36        22.89 o
  -8   1  16          2.96          2.65         6.77 o
  -7   1  16          0.21          2.80        10.45 o
  -6   1  16          5.95         27.48        15.66 o
  -5   1  16         20.79         17.09        10.18 o
  -4   1  16         21.02         23.62         9.80 o
  -3   1  16          2.85          3.59         4.87 o
  -2   1  16         23.92         31.50         8.18 o
  -1   1  16          2.33          1.09         4.39 o
   0   1  16         11.11         42.74        14.31 o
   1   1  16         16.97         54.03        16.38 o
   2   1  16          0.90          5.00        10.69 o
   3   1  16          0.08          7.15        12.68 o
 -13   2  16        326.48        326.34        48.37 o
 -12   2  16        895.03       1008.44        79.55 o
 -11   2  16        264.62        325.06        44.54 o
 -10   2  16        268.65        281.50        41.24 o
  -8   2  16       1060.20       1025.31        83.73 o
  -7   2  16       1392.24       1322.34        94.09 o
  -6   2  16        107.13         99.37        17.15 o
  -5   2  16        114.30        121.61        19.01 o
  -4   2  16        364.50        384.05        33.16 o
  -3   2  16       1118.48       1190.57        47.27 o
  -2   2  16        554.69        585.58        53.36 o
  -1   2  16        177.78        194.63        23.95 o
   0   2  16        102.05        117.31        23.57 o
   1   2  16       2616.85       2641.83        99.98 o
   2   2  16        370.34        345.72        33.95 o
   3   2  16          9.35          0.03        11.75 o
 -12   3  16          5.96         12.33        14.29 o
 -11   3  16         10.28         25.51        18.19 o
  -8   3  16         30.84         30.66        19.69 o
  -7   3  16          0.02         -0.02         6.22 o
  -6   3  16         11.09         27.78        15.39 o
  -5   3  16         14.71         27.74        12.02 o
  -4   3  16        116.14        104.34        19.15 o
  -3   3  16          7.90         12.36         8.31 o
  -2   3  16          0.02         24.47        16.49 o
  -1   3  16          6.34         25.53        15.77 o
   0   3  16         13.63         19.03         6.04 o
   1   3  16        110.46        130.78        33.60 o
   2   3  16        159.03        127.92        30.72 o
  -9   4  16         46.34         72.89        26.31 o
  -8   4  16        429.60        526.16        63.02 o
  -7   4  16        347.21        338.91        38.91 o
  -6   4  16          3.28          2.31         8.41 o
  -5   4  16         30.07         23.49         9.53 o
  -4   4  16         72.60         64.79        15.39 o
  -3   4  16         52.61         56.99        11.22 o
  -2   4  16        174.65        174.71        18.95 o
  -1   4  16         54.69         58.23        14.84 o
   0   4  16          6.96         27.53        18.24 o
  -7   5  16          4.99         36.40        14.23 o
  -6   5  16          0.70         23.81        13.83 o
  -5   5  16         12.36          4.50         9.84 o
  -4   5  16        240.93        239.45        23.92 o
  -3   5  16         39.61         38.53        12.11 o
 -12   1  17         27.31         46.33        18.58 o
 -11   1  17        362.52        402.24        47.05 o
 -10   1  17        883.64        852.82        66.00 o
  -9   1  17         19.62         22.74        12.43 o
  -7   1  17         12.83         21.43        14.42 o
  -6   1  17       1659.44       1567.65       103.76 o
  -5   1  17       1483.08       1394.29        60.29 o
  -4   1  17        134.57        150.52        17.31 o
  -3   1  17         60.57         88.50        13.06 o
  -2   1  17        214.38        264.65        22.71 o
  -1   1  17        263.47        292.36        35.11 o
   0   1  17        130.59        155.72        23.75 o
   1   1  17         34.48         59.11        27.09 o
   2   1  17        158.26        160.93        30.27 o
 -12   2  17         57.20         83.61        25.36 o
 -11   2  17         23.18         27.27        13.90 o
 -10   2  17          4.87         10.45        12.59 o
  -8   2  17         67.86        103.29        29.36 o
  -7   2  17        103.09        138.50        34.95 o
  -6   2  17         20.07         17.49         9.05 o
  -5   2  17         16.41         30.18        10.73 o
  -4   2  17          2.57          9.68         8.95 o
  -3   2  17          0.24         -0.90         5.03 o
  -2   2  17          0.80          8.37         6.82 o
  -1   2  17         45.46         59.30        12.55 o
   0   2  17          5.54          7.55         9.23 o
   1   2  17          2.50         18.37        15.94 o
 -11   3  17        353.87        354.73        50.02 o
  -8   3  17         30.32         74.66        28.75 o
  -7   3  17         10.48         38.81        20.84 o
  -6   3  17        746.52        793.38        51.84 o
  -5   3  17        418.66        462.99        40.05 o
  -4   3  17         51.36         60.05        16.04 o
  -3   3  17         11.37          6.30        11.04 o
  -2   3  17        242.14        319.69        33.82 o
  -1   3  17        332.55        348.26        34.59 o
   0   3  17         19.13         54.06        23.61 o
  -8   4  17          4.96         44.21        23.47 o
  -7   4  17        411.86        408.40        39.25 o
  -6   4  17         48.73         67.54        17.17 o
  -5   4  17         29.28         40.43        25.11 o
  -4   4  17         10.24         13.56        10.87 o
  -3   4  17          4.17         46.22        15.24 o
  -2   4  17          3.47         -9.96        13.51 o
 -11   0  18        242.02        281.18        37.52 o
  -6   0  18         90.48         81.07        26.82 o
  -5   0  18        933.24       1028.84        84.51 o
  -4   0  18        664.05        755.67        72.55 o
  -3   0  18        185.59        212.47        39.32 o
  -2   0  18          0.64         18.31        16.15 o
  -1   0  18         56.31         58.32        24.62 o
   0   0  18        239.43        211.25        40.25 o
 -11   1  18          7.50         11.74        11.38 o
 -10   1  18          0.80          8.47         8.39 o
  -9   1  18          0.35         17.33        11.89 o
  -8   1  18          8.05         20.55        13.46 o
  -7   1  18          0.00         31.33        23.84 o
  -6   1  18          0.12         -2.37        11.71 o
  -5   1  18          1.96         -3.42        11.33 o
  -4   1  18          6.30         12.79        11.80 o
  -3   1  18          0.43         18.84        10.94 o
  -2   1  18          0.13         -3.77         6.44 o
  -1   1  18        117.39         89.35        18.53 o
   0   1  18          2.07         16.50        12.55 o
 -10   2  18        208.55        210.57        36.21 o
  -8   2  18        410.51        456.04        59.43 o
  -7   2  18          3.25         25.88        16.68 o
  -6   2  18          1.51         36.28        19.98 o
  -5   2  18       1273.07       1289.91        63.99 o
  -4   2  18        718.18        710.14        85.33 o
  -3   2  18        283.12        284.28        30.75 o
  -2   2  18         28.31         10.63         5.44 o
  -1   2  18        101.97        120.81        16.42 o
  -8   3  18          1.90         20.17        17.47 o
  -7   3  18          0.01         19.43        17.32 o
  -6   3  18         31.04         35.64        21.15 o
  -5   3  18          1.19         17.74        11.71 o
  -4   3  18         14.61         22.72         9.87 o
  -3   3  18         48.96         52.92        19.65 o
  -7   1  19        872.89       1111.29        93.31 o
  -6   1  19         48.20         68.61        26.95 o
  -5   1  19        160.65        115.53        32.33 o
  -4   1  19        164.06        146.61        23.73 o
  -3   1  19        250.61        314.96        49.80 o
  -7   2  19          2.70         35.64        23.05 o
  -6   2  19          1.63        -13.68        14.46 o
  -5   2  19         15.40         27.76        11.09 o
                                                
